# Supplementary material for: Ethyl 4-anilino-2,6-bis­(4-chloro­phen­yl)-1-phenyl-1,2,5,6-tetra­hydro­pyridine-3-carboxyl­ate
Source: Acta Crystallogr Sect E Struct Rep Online. 2013 May 22;69(Pt 6):o947–8. doi: 10.1107/S1600536813013573 (PMC3685090; doi:10.1107/S1600536813013573)
Supplement: Supplementary file 1 [file e-69-0o947-sup1.cif]

##############################################################################
#                                                                            #
# This CIF contains the data in a paper accepted for publication in          #
# Acta Crystallographica Section E. It conforms to the requirements of       #
# Notes for Authors for Acta Crystallographica Section E, and has been       #
# peer reviewed under the auspices of the IUCr Commission on Journals.       #
#                                                                            #
# Full details of the Crystallographic Information File format               #
# are given in the paper "The Crystallographic Information File (CIF):       #
# a New Standard Archive File for Crystallography" by S. R. Hall, F. H.      #
# Allen and I. D. Brown [Acta Cryst. (1991), A47, 655-685].                  #
#                                                                            #
# The current version of the core CIF dictionary is obtainable from          #
# ftp://ftp.iucr.org/pub/cif_core.dic.                                       #
#                                                                            #
# Software is freely available for graphical display of the structure(s)     #
# in this CIF. For information consult the CIF software page                 #
# http://www.iucr.org/resources/cif/software.                                #
#                                                                            #
# This file may be used for bona fide research purposes within the           #
# scientific community so long as proper attribution is given to the journal # 
# article from which it was obtained.                                        #
#                                                                            #
##############################################################################
data_I
_audit_creation_method     SHELXL-97
_chemical_name_systematic
;\
Ethyl 4-anilino-2,6-bis(4-chlorophenyl)-1-phenyl-\
1,2,5,6-tetrahydropyridine-3-carboxylate
;
_chemical_name_common     ?
_chemical_formula_moiety     'C32 H28 Cl2 N2 O2'
_chemical_formula_sum     'C32 H28 Cl2 N2 O2'
_chemical_formula_iupac     'C32 H28 Cl2 N2 O2'
_chemical_formula_weight     543.46
_chemical_melting_point     ?
_symmetry_cell_setting     triclinic
_symmetry_space_group_name_H-M     'P -1'
loop_
    _symmetry_equiv_pos_as_xyz
    'x, y, z'
    '-x, -y, -z'
_cell_length_a     9.559(4)
_cell_length_b     9.656(3)
_cell_length_c     16.392(6)
_cell_angle_alpha     78.584(6)
_cell_angle_beta     82.056(6)
_cell_angle_gamma     68.390(6)
_cell_volume     1375.3(8)
_cell_formula_units_Z     2
_cell_measurement_reflns_used     1798
_cell_measurement_theta_min     2.534
_cell_measurement_theta_max     25.507
_cell_measurement_temperature     296(2)
_exptl_crystal_description     block
_exptl_crystal_colour     yellow
_exptl_crystal_size_max     0.26
_exptl_crystal_size_mid     0.22
_exptl_crystal_size_min     0.19
_exptl_crystal_density_diffrn     1.312
_exptl_crystal_density_meas     ?
_exptl_crystal_density_method     'not measured'
_exptl_crystal_F_000     568
_exptl_absorpt_coefficient_mu     0.268
_exptl_absorpt_correction_type     multi-scan
_exptl_absorpt_process_details     '(SADABS; Sheldrick, 1996)'
_exptl_absorpt_correction_T_min     0.9335
_exptl_absorpt_correction_T_max     0.9508
_exptl_special_details
;
;
_diffrn_ambient_temperature     296(2)
_diffrn_radiation_type     MoK\a
_diffrn_radiation_wavelength     0.71073
_diffrn_radiation_source     'fine-focus sealed tube'
_diffrn_radiation_monochromator     graphite
_diffrn_measurement_device_type     'Bruker SMART CCD area-detector'
_diffrn_measurement_method     'phi and omega scans'
_diffrn_detector_area_resol_mean     ?
_diffrn_reflns_number     6863
_diffrn_reflns_av_R_equivalents     0.0217
_diffrn_reflns_av_sigmaI/netI     0.0501
_diffrn_reflns_theta_min     2.30
_diffrn_reflns_theta_max     25.05
_diffrn_reflns_theta_full     25.05
_diffrn_measured_fraction_theta_max     0.978
_diffrn_measured_fraction_theta_full     0.978
_diffrn_reflns_limit_h_min     -11
_diffrn_reflns_limit_h_max     11
_diffrn_reflns_limit_k_min     -11
_diffrn_reflns_limit_k_max     8
_diffrn_reflns_limit_l_min     -19
_diffrn_reflns_limit_l_max     15
_diffrn_standards_number     ?
_diffrn_standards_interval_count     ?
_diffrn_standards_interval_time     ?
_diffrn_standards_decay_%     ?
_refine_special_details
;
Refinement of <i>F</i>^2^ against ALL reflections. The weighted <i>R</i>-factor
<i>wR</i> and goodness of fit <i>S</i> are based on <i>F</i>^2^, conventional
<i>R</i>-factors <i>R</i> are based on <i>F</i>, with <i>F</i> set to zero for
negative <i>F</i>^2^. The threshold expression of <i>F</i>^2^ >
\s(<i>F</i>^2^) is used only for calculating <i>R</i>-factors(gt) <i>etc</i>.
and is not relevant to the choice of reflections for refinement.
<i>R</i>-factors based on <i>F</i>^2^ are statistically about twice as large
as those based on <i>F</i>, and <i>R</i>- factors based on ALL data will be
even larger.
;
_reflns_number_total     4767
_reflns_number_gt     3177
_reflns_threshold_expression     I>2sigma(I)
_refine_ls_structure_factor_coef     Fsqd
_refine_ls_matrix_type     full
_refine_ls_R_factor_all     0.1113
_refine_ls_R_factor_gt     0.0703
_refine_ls_wR_factor_gt     0.2004
_refine_ls_wR_factor_ref     0.3104
_refine_ls_goodness_of_fit_ref     1.084
_refine_ls_restrained_S_all     1.084
_refine_ls_number_reflns     4767
_refine_ls_number_parameters     344
_refine_ls_number_restraints     0
_refine_ls_hydrogen_treatment     constr
_refine_ls_weighting_scheme     calc
_refine_ls_weighting_details
            'calc w=1/[\s^2^(Fo^2^)+(0.2P)^2^+0.5326P] where P=(Fo^2^+2Fc^2^)/3'
_atom_sites_solution_hydrogens     geom
_atom_sites_solution_primary     direct
_atom_sites_solution_secondary     difmap
_refine_ls_shift/su_max     0.019
_refine_ls_shift/su_mean     0.002
_refine_diff_density_max     0.489
_refine_diff_density_min     -0.468
_refine_ls_extinction_method     none
_refine_ls_extinction_coef     ?
loop_
    _atom_type_symbol
    _atom_type_description
    _atom_type_scat_dispersion_real
    _atom_type_scat_dispersion_imag
    _atom_type_scat_source
    'C' 'C' 0.0033 0.0016
                         'International Tables Vol C Tables 4.2.6.8 and 6.1.1.4'
    'H' 'H' 0.0000 0.0000
                         'International Tables Vol C Tables 4.2.6.8 and 6.1.1.4'
    'N' 'N' 0.0061 0.0033
                         'International Tables Vol C Tables 4.2.6.8 and 6.1.1.4'
    'O' 'O' 0.0106 0.0060
                         'International Tables Vol C Tables 4.2.6.8 and 6.1.1.4'
    'Cl' 'Cl' 0.1484 0.1585
                         'International Tables Vol C Tables 4.2.6.8 and 6.1.1.4'
_computing_data_collection     'SMART (Bruker, 2007)'
_computing_cell_refinement     'SAINT (Bruker, 2007)'
_computing_data_reduction     'SAINT (Bruker, 2007)'
_computing_structure_solution     'SHELXS97 (Sheldrick, 2008)'
_computing_structure_refinement     'SHELXL97 (Sheldrick, 2008)'
_computing_molecular_graphics     'SHELXTL (Sheldrick, 2008)'
_computing_publication_material     'SHELXTL (Sheldrick, 2008)'
loop_
    _atom_site_type_symbol
    _atom_site_label
    _atom_site_fract_x
    _atom_site_fract_y
    _atom_site_fract_z
    _atom_site_U_iso_or_equiv
    _atom_site_adp_type
    _atom_site_calc_flag
    _atom_site_refinement_flags
    _atom_site_occupancy
    _atom_site_symmetry_multiplicity
    _atom_site_disorder_assembly
    _atom_site_disorder_group
    Cl Cl1 1.27799(17) 0.38291(18) 0.06256(10) 0.0849(6) Uani d . 1 1 . .
    Cl Cl2 0.09798(15) 1.31946(16) 0.46084(8) 0.0691(5) Uani d . 1 1 . .
    N N1 0.6407(5) 0.5253(4) 0.3247(2) 0.0506(9) Uani d . 1 1 . .
    H H1 0.6027 0.4977 0.2889 0.061 Uiso calc R 1 1 . .
    N N2 0.7215(4) 0.9294(4) 0.2401(2) 0.0402(8) Uani d . 1 1 . .
    O O1 0.4493(4) 0.6217(4) 0.2051(2) 0.0678(10) Uani d . 1 1 . .
    O O2 0.4070(4) 0.8552(4) 0.1351(2) 0.0603(9) Uani d . 1 1 . .
    C C1 0.6425(5) 0.6679(5) 0.3057(3) 0.0419(10) Uani d . 1 1 . .
    C C2 0.7482(5) 0.7082(5) 0.3480(2) 0.0421(9) Uani d . 1 1 . .
    H H2A 0.8212 0.6170 0.3754 0.051 Uiso calc R 1 1 . .
    H H2B 0.6920 0.7693 0.3902 0.051 Uiso calc R 1 1 . .
    C C3 0.8308(5) 0.7960(4) 0.2840(2) 0.0405(9) Uani d . 1 1 . .
    H H3 0.8882 0.8310 0.3152 0.049 Uiso calc R 1 1 . .
    C C4 0.5689(4) 0.9325(4) 0.2344(2) 0.0371(9) Uani d . 1 1 . .
    H H4 0.5410 0.9801 0.1775 0.045 Uiso calc R 1 1 . .
    C C5 0.5638(4) 0.7749(4) 0.2465(2) 0.0388(9) Uani d . 1 1 . .
    C C6 0.6926(5) 0.4163(5) 0.3953(3) 0.0494(11) Uani d . 1 1 . .
    C C7 0.7525(6) 0.2653(5) 0.3857(4) 0.0641(13) Uani d . 1 1 . .
    H H7 0.7638 0.2389 0.3330 0.077 Uiso calc R 1 1 . .
    C C8 0.7951(8) 0.1552(7) 0.4538(5) 0.088(2) Uani d . 1 1 . .
    H H8 0.8324 0.0542 0.4472 0.106 Uiso calc R 1 1 . .
    C C9 0.7834(9) 0.1921(9) 0.5310(5) 0.099(3) Uani d . 1 1 . .
    H H9 0.8170 0.1170 0.5764 0.119 Uiso calc R 1 1 . .
    C C10 0.7204(7) 0.3435(8) 0.5415(4) 0.0806(18) Uani d . 1 1 . .
    H H10 0.7077 0.3691 0.5945 0.097 Uiso calc R 1 1 . .
    C C11 0.6774(6) 0.4544(6) 0.4736(3) 0.0603(13) Uani d . 1 1 . .
    H H11 0.6379 0.5553 0.4804 0.072 Uiso calc R 1 1 . .
    C C12 0.9429(4) 0.6958(4) 0.2266(2) 0.0382(9) Uani d . 1 1 . .
    C C13 0.9158(5) 0.7039(5) 0.1448(3) 0.0454(10) Uani d . 1 1 . .
    H H13 0.8267 0.7731 0.1235 0.054 Uiso calc R 1 1 . .
    C C14 1.0212(5) 0.6088(5) 0.0943(3) 0.0516(11) Uani d . 1 1 . .
    H H14 1.0037 0.6157 0.0390 0.062 Uiso calc R 1 1 . .
    C C15 1.1500(5) 0.5056(5) 0.1261(3) 0.0503(11) Uani d . 1 1 . .
    C C16 1.1801(5) 0.4959(5) 0.2059(3) 0.0584(13) Uani d . 1 1 . .
    H H16 1.2691 0.4253 0.2267 0.070 Uiso calc R 1 1 . .
    C C17 1.0788(5) 0.5906(5) 0.2554(3) 0.0469(10) Uani d . 1 1 . .
    H H17 1.1007 0.5850 0.3098 0.056 Uiso calc R 1 1 . .
    C C18 0.7597(5) 1.0556(4) 0.2053(2) 0.0403(9) Uani d . 1 1 . .
    C C19 0.9054(5) 1.0534(5) 0.2023(3) 0.0464(10) Uani d . 1 1 . .
    H H19 0.9813 0.9653 0.2230 0.056 Uiso calc R 1 1 . .
    C C20 0.9399(6) 1.1826(6) 0.1684(3) 0.0581(12) Uani d . 1 1 . .
    H H20 1.0386 1.1794 0.1675 0.070 Uiso calc R 1 1 . .
    C C21 0.8328(6) 1.3126(5) 0.1367(3) 0.0603(13) Uani d . 1 1 . .
    H H21 0.8570 1.3980 0.1146 0.072 Uiso calc R 1 1 . .
    C C22 0.6888(6) 1.3157(5) 0.1378(3) 0.0541(12) Uani d . 1 1 . .
    H H22 0.6148 1.4036 0.1151 0.065 Uiso calc R 1 1 . .
    C C23 0.6513(5) 1.1904(5) 0.1721(3) 0.0463(10) Uani d . 1 1 . .
    H H23 0.5519 1.1959 0.1731 0.056 Uiso calc R 1 1 . .
    C C24 0.4517(4) 1.0286(4) 0.2940(2) 0.0362(9) Uani d . 1 1 . .
    C C25 0.4924(5) 1.0732(5) 0.3592(3) 0.0504(11) Uani d . 1 1 . .
    H H25 0.5940 1.0438 0.3683 0.060 Uiso calc R 1 1 . .
    C C26 0.3851(5) 1.1606(6) 0.4112(3) 0.0552(12) Uani d . 1 1 . .
    H H26 0.4137 1.1895 0.4552 0.066 Uiso calc R 1 1 . .
    C C27 0.2356(5) 1.2047(5) 0.3973(3) 0.0472(10) Uani d . 1 1 . .
    C C28 0.1902(5) 1.1639(5) 0.3319(3) 0.0502(11) Uani d . 1 1 . .
    H H28 0.0886 1.1953 0.3223 0.060 Uiso calc R 1 1 . .
    C C29 0.2995(5) 1.0758(5) 0.2818(3) 0.0462(10) Uani d . 1 1 . .
    H H29 0.2705 1.0466 0.2379 0.055 Uiso calc R 1 1 . .
    C C30 0.4708(5) 0.7404(5) 0.1958(3) 0.0453(10) Uani d . 1 1 . .
    C C31 0.3141(7) 0.8271(7) 0.0817(4) 0.0794(18) Uani d . 1 1 . .
    H H31A 0.2309 0.8039 0.1148 0.095 Uiso calc R 1 1 . .
    H H31B 0.3736 0.7420 0.0538 0.095 Uiso calc R 1 1 . .
    C C32 0.2570(9) 0.9630(8) 0.0205(4) 0.096(2) Uani d . 1 1 . .
    H H32A 0.1894 1.0437 0.0483 0.145 Uiso calc R 1 1 . .
    H H32B 0.2042 0.9438 -0.0193 0.145 Uiso calc R 1 1 . .
    H H32C 0.3399 0.9908 -0.0079 0.145 Uiso calc R 1 1 . .
loop_
    _atom_site_aniso_label
    _atom_site_aniso_U_11
    _atom_site_aniso_U_22
    _atom_site_aniso_U_33
    _atom_site_aniso_U_12
    _atom_site_aniso_U_13
    _atom_site_aniso_U_23
    Cl1 0.0700(10) 0.0711(10) 0.0914(11) 0.0050(7) 0.0067(8) -0.0297(8)
    Cl2 0.0595(8) 0.0782(9) 0.0611(8) -0.0053(6) 0.0006(6) -0.0325(7)
    N1 0.065(2) 0.0365(19) 0.056(2) -0.0222(17) -0.0190(18) -0.0033(16)
    N2 0.0390(18) 0.0324(17) 0.049(2) -0.0133(14) -0.0061(15) -0.0038(14)
    O1 0.076(2) 0.0438(19) 0.095(3) -0.0248(17) -0.043(2) -0.0047(18)
    O2 0.079(2) 0.0481(18) 0.059(2) -0.0205(17) -0.0343(17) -0.0056(15)
    C1 0.049(2) 0.037(2) 0.044(2) -0.0191(18) -0.0037(18) -0.0065(17)
    C2 0.045(2) 0.044(2) 0.039(2) -0.0160(19) -0.0061(17) -0.0052(17)
    C3 0.050(2) 0.035(2) 0.041(2) -0.0171(18) -0.0121(18) -0.0060(17)
    C4 0.037(2) 0.037(2) 0.039(2) -0.0149(17) -0.0053(16) -0.0046(16)
    C5 0.038(2) 0.036(2) 0.044(2) -0.0111(17) -0.0048(17) -0.0114(17)
    C6 0.050(3) 0.041(2) 0.059(3) -0.023(2) -0.011(2) 0.005(2)
    C7 0.069(3) 0.046(3) 0.080(4) -0.023(2) -0.012(3) -0.004(2)
    C8 0.085(4) 0.051(3) 0.126(6) -0.028(3) -0.035(4) 0.018(4)
    C9 0.106(5) 0.088(5) 0.105(6) -0.053(4) -0.041(4) 0.044(4)
    C10 0.080(4) 0.103(5) 0.062(3) -0.047(4) -0.009(3) 0.011(3)
    C11 0.057(3) 0.068(3) 0.053(3) -0.026(3) 0.007(2) -0.003(2)
    C12 0.038(2) 0.031(2) 0.044(2) -0.0117(17) -0.0122(16) 0.0014(16)
    C13 0.044(2) 0.041(2) 0.045(2) -0.0073(18) -0.0086(18) -0.0044(18)
    C14 0.052(3) 0.051(3) 0.047(2) -0.012(2) -0.007(2) -0.010(2)
    C15 0.044(2) 0.040(2) 0.064(3) -0.014(2) -0.001(2) -0.006(2)
    C16 0.043(3) 0.045(3) 0.074(3) -0.003(2) -0.017(2) 0.006(2)
    C17 0.037(2) 0.045(2) 0.053(2) -0.0064(19) -0.0157(18) 0.0011(19)
    C18 0.054(2) 0.032(2) 0.039(2) -0.0166(18) 0.0011(17) -0.0121(16)
    C19 0.049(2) 0.045(2) 0.050(2) -0.021(2) -0.0018(19) -0.0106(19)
    C20 0.069(3) 0.062(3) 0.054(3) -0.038(3) -0.006(2) -0.006(2)
    C21 0.071(3) 0.046(3) 0.067(3) -0.028(3) -0.001(3) -0.004(2)
    C22 0.072(3) 0.036(2) 0.053(3) -0.017(2) -0.005(2) -0.007(2)
    C23 0.054(3) 0.040(2) 0.045(2) -0.017(2) -0.0001(19) -0.0088(18)
    C24 0.042(2) 0.0295(19) 0.038(2) -0.0125(16) -0.0084(16) -0.0028(15)
    C25 0.046(2) 0.058(3) 0.052(2) -0.017(2) -0.0110(19) -0.016(2)
    C26 0.055(3) 0.069(3) 0.048(3) -0.021(2) -0.002(2) -0.027(2)
    C27 0.053(3) 0.043(2) 0.044(2) -0.013(2) -0.0071(19) -0.0077(18)
    C28 0.040(2) 0.048(3) 0.058(3) -0.005(2) -0.013(2) -0.011(2)
    C29 0.050(2) 0.041(2) 0.050(2) -0.0119(19) -0.0154(19) -0.0117(19)
    C30 0.042(2) 0.037(2) 0.056(3) -0.0080(18) -0.0125(19) -0.0126(19)
    C31 0.094(4) 0.069(4) 0.081(4) -0.018(3) -0.046(3) -0.018(3)
    C32 0.119(6) 0.091(5) 0.070(4) -0.010(4) -0.045(4) -0.020(3)
_geom_special_details
;
All e.s.d.'s (except the e.s.d. in the dihedral angle between two l.s. planes)
are estimated using the full covariance matrix. The cell e.s.d.'s are taken
into account individually in the estimation of e.s.d.'s in distances, angles
and torsion angles; correlations between e.s.d.'s in cell parameters are only
used when they are defined by crystal symmetry. An approximate (isotropic)
treatment of cell e.s.d.'s is used for estimating e.s.d.'s involving l.s.
planes.
;
loop_
    _geom_bond_atom_site_label_1
    _geom_bond_atom_site_label_2
    _geom_bond_site_symmetry_2
    _geom_bond_distance
    _geom_bond_publ_flag
    Cl1 C15 . 1.747(5) ?
    Cl2 C27 . 1.746(5) ?
    N1 C1 . 1.356(5) ?
    N1 C6 . 1.410(6) ?
    N1 H1 . 0.8600 ?
    N2 C18 . 1.393(5) ?
    N2 C3 . 1.455(5) ?
    N2 C4 . 1.463(5) ?
    O1 C30 . 1.215(5) ?
    O2 C30 . 1.350(5) ?
    O2 C31 . 1.454(6) ?
    C1 C5 . 1.344(6) ?
    C1 C2 . 1.499(6) ?
    C2 C3 . 1.534(6) ?
    C2 H2A . 0.9700 ?
    C2 H2B . 0.9700 ?
    C3 C12 . 1.513(6) ?
    C3 H3 . 0.9800 ?
    C4 C5 . 1.513(5) ?
    C4 C24 . 1.537(5) ?
    C4 H4 . 0.9800 ?
    C5 C30 . 1.458(6) ?
    C6 C11 . 1.378(7) ?
    C6 C7 . 1.389(7) ?
    C7 C8 . 1.371(8) ?
    C7 H7 . 0.9300 ?
    C8 C9 . 1.359(11) ?
    C8 H8 . 0.9300 ?
    C9 C10 . 1.397(10) ?
    C9 H9 . 0.9300 ?
    C10 C11 . 1.373(8) ?
    C10 H10 . 0.9300 ?
    C11 H11 . 0.9300 ?
    C12 C13 . 1.382(6) ?
    C12 C17 . 1.397(5) ?
    C13 C14 . 1.390(6) ?
    C13 H13 . 0.9300 ?
    C14 C15 . 1.360(6) ?
    C14 H14 . 0.9300 ?
    C15 C16 . 1.356(7) ?
    C16 C17 . 1.363(7) ?
    C16 H16 . 0.9300 ?
    C17 H17 . 0.9300 ?
    C18 C19 . 1.379(6) ?
    C18 C23 . 1.395(6) ?
    C19 C20 . 1.397(6) ?
    C19 H19 . 0.9300 ?
    C20 C21 . 1.355(7) ?
    C20 H20 . 0.9300 ?
    C21 C22 . 1.363(7) ?
    C21 H21 . 0.9300 ?
    C22 C23 . 1.379(6) ?
    C22 H22 . 0.9300 ?
    C23 H23 . 0.9300 ?
    C24 C25 . 1.379(6) ?
    C24 C29 . 1.386(6) ?
    C25 C26 . 1.377(6) ?
    C25 H25 . 0.9300 ?
    C26 C27 . 1.370(6) ?
    C26 H26 . 0.9300 ?
    C27 C28 . 1.384(6) ?
    C28 C29 . 1.370(6) ?
    C28 H28 . 0.9300 ?
    C29 H29 . 0.9300 ?
    C31 C32 . 1.460(8) ?
    C31 H31A . 0.9700 ?
    C31 H31B . 0.9700 ?
    C32 H32A . 0.9600 ?
    C32 H32B . 0.9600 ?
    C32 H32C . 0.9600 ?
loop_
    _geom_angle_atom_site_label_1
    _geom_angle_atom_site_label_2
    _geom_angle_atom_site_label_3
    _geom_angle_site_symmetry_1
    _geom_angle_site_symmetry_3
    _geom_angle
    _geom_angle_publ_flag
    C1 N1 C6 . . 128.7(4) ?
    C1 N1 H1 . . 115.7 ?
    C6 N1 H1 . . 115.7 ?
    C18 N2 C3 . . 120.5(3) ?
    C18 N2 C4 . . 119.7(3) ?
    C3 N2 C4 . . 119.8(3) ?
    C30 O2 C31 . . 116.2(4) ?
    C5 C1 N1 . . 124.8(4) ?
    C5 C1 C2 . . 116.4(3) ?
    N1 C1 C2 . . 118.7(4) ?
    C1 C2 C3 . . 110.2(3) ?
    C1 C2 H2A . . 109.6 ?
    C3 C2 H2A . . 109.6 ?
    C1 C2 H2B . . 109.6 ?
    C3 C2 H2B . . 109.6 ?
    H2A C2 H2B . . 108.1 ?
    N2 C3 C12 . . 113.6(3) ?
    N2 C3 C2 . . 109.8(3) ?
    C12 C3 C2 . . 111.5(3) ?
    N2 C3 H3 . . 107.2 ?
    C12 C3 H3 . . 107.2 ?
    C2 C3 H3 . . 107.2 ?
    N2 C4 C5 . . 111.6(3) ?
    N2 C4 C24 . . 112.6(3) ?
    C5 C4 C24 . . 111.3(3) ?
    N2 C4 H4 . . 107.0 ?
    C5 C4 H4 . . 107.0 ?
    C24 C4 H4 . . 107.0 ?
    C1 C5 C30 . . 120.2(4) ?
    C1 C5 C4 . . 119.7(3) ?
    C30 C5 C4 . . 120.1(3) ?
    C11 C6 C7 . . 119.5(4) ?
    C11 C6 N1 . . 122.1(4) ?
    C7 C6 N1 . . 118.3(5) ?
    C8 C7 C6 . . 120.1(6) ?
    C8 C7 H7 . . 120.0 ?
    C6 C7 H7 . . 120.0 ?
    C9 C8 C7 . . 120.7(6) ?
    C9 C8 H8 . . 119.7 ?
    C7 C8 H8 . . 119.7 ?
    C8 C9 C10 . . 119.6(6) ?
    C8 C9 H9 . . 120.2 ?
    C10 C9 H9 . . 120.2 ?
    C11 C10 C9 . . 120.0(6) ?
    C11 C10 H10 . . 120.0 ?
    C9 C10 H10 . . 120.0 ?
    C10 C11 C6 . . 120.0(6) ?
    C10 C11 H11 . . 120.0 ?
    C6 C11 H11 . . 120.0 ?
    C13 C12 C17 . . 117.7(4) ?
    C13 C12 C3 . . 122.1(3) ?
    C17 C12 C3 . . 120.3(4) ?
    C12 C13 C14 . . 120.2(4) ?
    C12 C13 H13 . . 119.9 ?
    C14 C13 H13 . . 119.9 ?
    C15 C14 C13 . . 119.8(4) ?
    C15 C14 H14 . . 120.1 ?
    C13 C14 H14 . . 120.1 ?
    C16 C15 C14 . . 121.3(4) ?
    C16 C15 Cl1 . . 119.8(4) ?
    C14 C15 Cl1 . . 119.0(4) ?
    C15 C16 C17 . . 119.4(4) ?
    C15 C16 H16 . . 120.3 ?
    C17 C16 H16 . . 120.3 ?
    C16 C17 C12 . . 121.6(4) ?
    C16 C17 H17 . . 119.2 ?
    C12 C17 H17 . . 119.2 ?
    C19 C18 N2 . . 121.8(4) ?
    C19 C18 C23 . . 117.1(4) ?
    N2 C18 C23 . . 121.1(4) ?
    C18 C19 C20 . . 120.5(4) ?
    C18 C19 H19 . . 119.7 ?
    C20 C19 H19 . . 119.7 ?
    C21 C20 C19 . . 121.4(5) ?
    C21 C20 H20 . . 119.3 ?
    C19 C20 H20 . . 119.3 ?
    C20 C21 C22 . . 118.7(4) ?
    C20 C21 H21 . . 120.6 ?
    C22 C21 H21 . . 120.6 ?
    C21 C22 C23 . . 121.0(5) ?
    C21 C22 H22 . . 119.5 ?
    C23 C22 H22 . . 119.5 ?
    C22 C23 C18 . . 121.2(4) ?
    C22 C23 H23 . . 119.4 ?
    C18 C23 H23 . . 119.4 ?
    C25 C24 C29 . . 118.0(4) ?
    C25 C24 C4 . . 122.2(3) ?
    C29 C24 C4 . . 119.8(3) ?
    C26 C25 C24 . . 121.0(4) ?
    C26 C25 H25 . . 119.5 ?
    C24 C25 H25 . . 119.5 ?
    C27 C26 C25 . . 119.4(4) ?
    C27 C26 H26 . . 120.3 ?
    C25 C26 H26 . . 120.3 ?
    C26 C27 C28 . . 121.4(4) ?
    C26 C27 Cl2 . . 120.1(3) ?
    C28 C27 Cl2 . . 118.5(3) ?
    C29 C28 C27 . . 117.9(4) ?
    C29 C28 H28 . . 121.1 ?
    C27 C28 H28 . . 121.1 ?
    C28 C29 C24 . . 122.4(4) ?
    C28 C29 H29 . . 118.8 ?
    C24 C29 H29 . . 118.8 ?
    O1 C30 O2 . . 121.2(4) ?
    O1 C30 C5 . . 125.2(4) ?
    O2 C30 C5 . . 113.6(4) ?
    O2 C31 C32 . . 107.8(5) ?
    O2 C31 H31A . . 110.1 ?
    C32 C31 H31A . . 110.2 ?
    O2 C31 H31B . . 110.2 ?
    C32 C31 H31B . . 110.1 ?
    H31A C31 H31B . . 108.5 ?
    C31 C32 H32A . . 109.5 ?
    C31 C32 H32B . . 109.5 ?
    H32A C32 H32B . . 109.5 ?
    C31 C32 H32C . . 109.5 ?
    H32A C32 H32C . . 109.5 ?
    H32B C32 H32C . . 109.5 ?
loop_
    _geom_hbond_atom_site_label_D
    _geom_hbond_atom_site_label_H
    _geom_hbond_atom_site_label_A
    _geom_hbond_site_symmetry_A
    _geom_hbond_distance_DH
    _geom_hbond_distance_HA
    _geom_hbond_distance_DA
    _geom_hbond_angle_DHA
    N1 H1 O1 . 0.86 2.02 2.659(5) 130
    C4 H4 O2 . 0.98 2.30 2.761(5) 108
    C22 H22 O1 1_565 0.93 2.69 3.287(6) 122
data_global
_journal_date_recd_electronic     2013-05-06
_journal_date_accepted     2013-05-17
_journal_name_full     'Acta Crystallographica, Section E'
_journal_year     2013
_journal_volume     69
_journal_issue      6
_journal_page_first     o947
_journal_page_last     o948
_journal_paper_category     QO
_journal_paper_doi     10.1107/S1600536813013573
_journal_coeditor_code     CV5409
_publ_contact_author_name     'Zifeng Yan'
_publ_contact_author_address
;
State Key Laboratory of Heavy Oil Processing,
China University of Petroleum, Qingdao 266555
People's Republic of China
;
_publ_contact_author_email     'zfyancat@163.com'
_publ_contact_author_fax     '86 532 86981295'
_publ_contact_author_phone     '86 532 86981296'
_publ_section_title
;\
Ethyl
4-anilino-2,6-bis(4-chlorophenyl)-1-phenyl-1,2,5,6-tetrahydropyridine-3-\
carboxylate
;
loop_
    _publ_author_name
    _publ_author_address
    'Jianfeng Yu'
;
Department of Chemistry, College of Science,
China University of Petroleum, Qingdao 266555
People's Republic of China
;
    'Shiming Tang'
;
Department of Chemistry, College of Science,
China University of Petroleum, Qingdao 266555
People's Republic of China
;
    'Jingbin Zeng'
;
Department of Chemistry, College of Science,
China University of Petroleum, Qingdao 266555
People's Republic of China
;
    'Zifeng Yan'
;
State Key Laboratory of Heavy Oil Processing,
China University of Petroleum, Qingdao 266555
People's Republic of China
;
