# Supplementary material for: Ethyl 4-anilino-2,6-bis­(4-chloro­phen­yl)-1-phenyl-1,2,5,6-tetra­hydro­pyridine-3-carboxyl­ate
Source: Acta Crystallogr Sect E Struct Rep Online. 2013 May 22;69(Pt 6):o947–8. doi: 10.1107/S1600536813013573 (PMC3685090; doi:10.1107/S1600536813013573)
Supplement: Supplementary file 2 [file e-69-0o947-Isup2.hkl]

# 
# h,k,l, Fc-squared, Fo-squared, sigma(Fo-squared) and status flag 
# 
data_I
_shelx_title ' 1 in P-1' 
_shelx_refln_list_code          4 
_shelx_F_calc_maximum      151.01 
_exptl_crystal_F_000       568.00 
_reflns_d_resolution_high  0.8393 
 
loop_ 
 _symmetry_equiv_pos_as_xyz 
 'x, y, z' 
 '-x, -y, -z' 
 
_cell_length_a     9.5591 
_cell_length_b     9.6558 
_cell_length_c    16.3925 
_cell_angle_alpha  78.584 
_cell_angle_beta   82.056 
_cell_angle_gamma  68.390 
 
_shelx_F_squared_multiplier     1.000 
 
loop_ 
 _refln_index_h 
 _refln_index_k 
 _refln_index_l 
 _refln_F_squared_calc 
 _refln_F_squared_meas 
 _refln_F_squared_sigma 
 _refln_observed_status 
   3   0   0       76.77       -0.47      0.47 o 
   4   0   0      111.23       -0.47      0.94 o 
   5   0   0      730.41      590.31     22.39 o 
   7   0   0        5.83        1.89      3.06 o 
   8   0   0       67.38       69.99      9.19 o 
   9   0   0        4.64        1.18      4.48 o 
  10   0   0        0.26       -0.24      4.71 o 
 -10   1   0       10.95       13.43      6.36 o 
  -9   1   0        1.34        4.48      4.95 o 
  -8   1   0        1.83       -1.18      3.53 o 
  -7   1   0      192.33      248.38     14.85 o 
  -6   1   0      166.35       -1.41      1.89 o 
  -5   1   0      363.06      407.91     17.67 o 
  -4   1   0      744.13      853.29     29.69 o 
  -3   1   0      104.49      118.53      6.83 o 
  -2   1   0     1392.83     1663.46     50.90 o 
  -1   1   0      873.87      934.83     28.75 o 
   0   1   0       96.68       86.48      3.30 o 
   1   1   0     2380.91     2517.22     73.76 o 
   2   1   0      588.50      613.40     11.34 o 
   3   1   0     2249.71     2284.83     39.67 o 
   4   1   0      109.79      154.36      5.75 o 
   5   1   0      171.79      182.16      9.90 o 
   6   1   0       39.99       67.63      7.31 o 
   7   1   0      170.27      130.31      9.90 o 
   8   1   0        0.00       -2.36      3.30 o 
   9   1   0       32.14       31.81      7.07 o 
  10   1   0       23.71       31.81      7.78 o 
  -9   2   0       10.77        4.01      4.95 o 
  -8   2   0       18.15       26.39      6.83 o 
  -7   2   0      637.52      730.28     30.40 o 
  -6   2   0       34.34       30.63      6.13 o 
  -5   2   0        6.47        7.31      3.53 o 
  -4   2   0      283.25      315.07     14.14 o 
  -3   2   0       61.65       45.01      4.95 o 
  -2   2   0      402.25      434.07     15.79 o 
  -1   2   0     1740.88     1942.23     58.68 o 
   0   2   0     1217.86     1431.97     30.49 o 
   2   2   0      566.40      555.09     10.52 o 
   3   2   0       97.94      126.94      3.63 o 
   4   2   0      696.44      869.65     20.24 o 
   5   2   0       17.77       31.59      2.44 o 
   6   2   0      694.85      803.33     29.22 o 
   7   2   0       81.44       95.91      9.19 o 
   8   2   0       73.94       83.42      9.43 o 
   9   2   0        0.17        0.71      4.01 o 
  10   2   0        0.01        1.65      5.18 o 
  11   2   0        5.62       10.37      5.89 o 
  -9   3   0       24.18       19.79      7.31 o 
  -8   3   0       78.07       87.19     11.08 o 
  -7   3   0       42.25       48.54      8.25 o 
  -6   3   0      754.76      859.42     33.46 o 
  -5   3   0      981.69     1101.43     39.59 o 
  -4   3   0      207.95      273.35     13.67 o 
  -3   3   0      361.20      413.33     16.73 o 
  -2   3   0      327.71      415.69     15.79 o 
  -1   3   0      256.29      309.65     11.78 o 
   0   3   0      414.54      416.27     10.15 o 
   1   3   0      358.72      429.59     10.15 o 
   2   3   0     3343.90     3706.50     77.48 o 
   3   3   0     2124.02     2350.97     50.15 o 
   4   3   0      816.28      841.85     30.16 o 
   5   3   0     2052.76     2207.76     39.59 o 
   6   3   0      185.20      177.67      5.75 o 
   7   3   0       13.33       14.21      2.99 o 
   8   3   0        8.58       -3.30      3.77 o 
   9   3   0        5.01        6.36      4.48 o 
  10   3   0       26.10       10.84      5.89 o 
  11   3   0        1.87        5.89      5.66 o 
  -8   4   0       22.31       19.56      6.36 o 
  -7   4   0       25.10       21.21      6.60 o 
  -6   4   0        1.28        4.95      4.48 o 
  -5   4   0      178.58      174.38     11.78 o 
  -4   4   0      314.09      340.28     16.02 o 
  -3   4   0       44.85       44.30      5.66 o 
  -2   4   0        7.38        4.01      2.36 o 
  -1   4   0      289.85      313.99      9.15 o 
   0   4   0      211.86      214.66      6.47 o 
   1   4   0      233.17      267.54      7.28 o 
   2   4   0       24.02       43.04      3.42 o 
   3   4   0     3562.03     3697.48     63.63 o 
   4   4   0     1723.28     1925.85     34.42 o 
   5   4   0       69.90       98.11      4.03 o 
   6   4   0      161.82      190.61      6.03 o 
   7   4   0       89.27      106.00      4.79 o 
   8   4   0       89.15       79.37      4.97 o 
   9   4   0       95.08      125.60     10.84 o 
  10   4   0       77.35       66.45      9.43 o 
  11   4   0        0.04       -2.59      4.71 o 
  -7   5   0       96.31      140.45     14.37 o 
  -6   5   0        0.29        0.94      4.24 o 
  -5   5   0       52.03       56.32      8.25 o 
  -4   5   0        6.99        9.66      4.24 o 
  -3   5   0      127.39      131.96      8.95 o 
  -2   5   0      425.30      461.30     13.55 o 
  -1   5   0      191.00      198.30     28.87 o 
   0   5   0       10.95       13.97      2.00 o 
   1   5   0      104.12      146.94      5.15 o 
   2   5   0      559.48      657.70     46.38 o 
   3   5   0        0.06        2.67      1.20 o 
   4   5   0     1166.38     1250.87     23.43 o 
   5   5   0       17.21       21.51      2.34 o 
   6   5   0       26.30       34.53      5.97 o 
   7   5   0       50.48       42.16      4.17 o 
   8   5   0      230.60      215.49      7.44 o 
   9   5   0       43.86       39.97      4.37 o 
  10   5   0        8.60       18.85      6.36 o 
  11   5   0        3.61       -2.36      5.42 o 
  -6   6   0       19.04       18.62      6.36 o 
  -5   6   0       59.66       73.76      9.43 o 
  -4   6   0      650.51      684.05     19.99 o 
  -3   6   0      288.55      309.39     11.15 o 
  -2   6   0      225.93      249.51     10.72 o 
  -1   6   0      274.46      306.42      9.96 o 
   1   6   0       43.72       54.03      3.44 o 
   2   6   0       88.60       99.83      4.30 o 
   3   6   0      195.02      235.98      6.30 o 
   4   6   0      138.22      144.78      4.87 o 
   5   6   0      350.84      413.31      9.90 o 
   6   6   0      423.47      443.15     10.81 o 
   7   6   0      391.47      461.21     11.51 o 
   8   6   0      154.76      193.57      7.11 o 
   9   6   0        1.04       -2.96      1.99 o 
  10   6   0       14.79       11.78      5.66 o 
  -5   7   0        5.16        4.24      4.71 o 
  -4   7   0       43.22       52.55      8.72 o 
  -3   7   0      386.12      403.91     20.27 o 
  -2   7   0      156.05      177.21     12.25 o 
  -1   7   0       13.73       10.13      4.48 o 
   0   7   0      159.19      184.99     11.31 o 
   1   7   0       96.75       95.13     10.49 o 
   2   7   0       13.72        6.49      8.84 o 
   4   7   0        1.17       -0.47      2.17 o 
   5   7   0       13.79       12.25      2.99 o 
   6   7   0       38.43       37.73      4.39 o 
   7   7   0       41.72       40.77      7.07 o 
   8   7   0       26.66       27.57      6.13 o 
   9   7   0       16.75        9.19      4.95 o 
  10   7   0       36.15       36.53      7.54 o 
  -4   8   0       13.33       15.79      6.13 o 
  -3   8   0       40.74       47.13      8.25 o 
  -2   8   0       24.61       19.56      5.89 o 
  -1   8   0      245.45      233.77     14.37 o 
   0   8   0      273.30      248.38     14.37 o 
   1   8   0        2.84        6.70      3.53 o 
   2   8   0       13.08       18.53      3.65 o 
   3   8   0        6.41       13.24      3.33 o 
   4   8   0       18.84       22.86      5.42 o 
   5   8   0      107.55      104.16     10.60 o 
   6   8   0       39.12       39.35      6.83 o 
   7   8   0       70.04       68.10      9.19 o 
   8   8   0        4.33        6.36      4.71 o 
   9   8   0        0.25        4.24      4.48 o 
  10   8   0        0.91        1.65      4.01 o 
  -3   9   0        0.02       -0.71      4.71 o 
  -2   9   0        0.02        9.90      5.66 o 
  -1   9   0       11.42        8.48      5.18 o 
   0   9   0      275.93      277.24     16.14 o 
   1   9   0        9.09       12.02      3.67 o 
   2   9   0       84.71       96.85     10.84 o 
   3   9   0       10.57       14.14      4.95 o 
   4   9   0      142.13      113.11     11.55 o 
   5   9   0       85.89       66.69      9.19 o 
   6   9   0        6.25       10.84      4.95 o 
   7   9   0       41.78       39.59      7.54 o 
   8   9   0        3.20        1.89      4.24 o 
   9   9   0        5.77        7.07      5.66 o 
  -1  10   0       14.64        6.13      4.95 o 
   0  10   0       26.35       22.39      6.60 o 
   1  10   0      141.63      149.87     14.61 o 
   2  10   0       18.49       12.02      5.42 o 
   3  10   0       67.81       71.64      9.66 o 
   4  10   0       15.23       16.73      5.66 o 
   5  10   0       45.40       34.41      7.54 o 
   6  10   0        3.76        7.31      4.95 o 
   7  10   0        2.37        6.13      4.95 o 
   8  10   0       11.66        8.72      5.42 o 
   2  11   0       13.64       17.67      6.36 o 
   3  11   0       12.62       23.57      6.83 o 
   4  11   0       17.35       20.50      6.36 o 
   5  11   0       16.66       12.25      6.13 o 
   6  11   0        0.01       -4.95      4.24 o 
  -5 -11   1        0.40       -4.24      4.01 o 
  -4 -11   1        3.89        6.13      5.42 o 
  -3 -11   1        0.02       -3.06      4.01 o 
  -8 -10   1       25.59       27.57      7.31 o 
  -7 -10   1        0.92        3.06      4.95 o 
  -6 -10   1        7.86        6.83      4.95 o 
  -5 -10   1        1.17        0.24      4.48 o 
  -4 -10   1        2.43       -0.47      3.77 o 
  -3 -10   1       18.41       11.78      5.18 o 
  -2 -10   1       19.69       23.57      6.36 o 
  -1 -10   1        0.61        0.24      4.48 o 
   0 -10   1       19.03       17.20      6.60 o 
   1 -10   1       19.42       20.03      6.60 o 
  -9  -9   1        8.11        0.94      4.95 o 
  -8  -9   1        9.53        1.89      4.71 o 
  -7  -9   1       98.43       88.60     11.08 o 
  -6  -9   1       24.40       24.04      6.36 o 
  -5  -9   1      168.06      183.34     13.67 o 
  -4  -9   1       69.04       74.47      9.43 o 
  -3  -9   1       50.46       54.67      8.48 o 
  -2  -9   1        0.00       -1.65      3.06 o 
  -1  -9   1        1.81        1.18      3.77 o 
   0  -9   1       82.06       78.94      9.90 o 
   1  -9   1       97.01      108.95      8.16 o 
   2  -9   1        2.39       -1.89      4.71 o 
   3  -9   1       18.63       14.85      6.60 o 
 -10  -8   1       10.34       13.20      5.89 o 
  -9  -8   1       10.16       14.85      5.89 o 
  -8  -8   1       27.44       29.46      6.60 o 
  -7  -8   1      100.10       94.73     10.84 o 
  -6  -8   1        0.30        0.94      3.77 o 
  -5  -8   1      101.63       81.06      9.66 o 
  -4  -8   1       26.92       18.38      5.18 o 
  -3  -8   1       32.50       29.46      6.13 o 
  -2  -8   1       86.96       95.20      9.90 o 
  -1  -8   1       39.26       44.81      4.91 o 
   0  -8   1      219.47      249.11     10.33 o 
   1  -8   1      232.55      227.40     13.90 o 
   2  -8   1        5.77        3.30      4.48 o 
   3  -8   1       52.81       64.33      9.43 o 
   4  -8   1        7.49        7.54      5.42 o 
 -10  -7   1        2.15        6.36      4.95 o 
  -9  -7   1        2.83        4.01      4.24 o 
  -8  -7   1       36.17       38.41      7.31 o 
  -7  -7   1      113.27      119.00     10.37 o 
  -6  -7   1       29.71       24.51      5.66 o 
  -5  -7   1        3.39        8.25      4.24 o 
  -4  -7   1       10.09       10.60      4.24 o 
  -3  -7   1        0.60        0.31      1.48 o 
  -2  -7   1       62.63       55.61      6.13 o 
  -1  -7   1      247.36      261.98      9.72 o 
   0  -7   1       34.66       41.24      4.56 o 
   1  -7   1      386.97      354.65     17.44 o 
   2  -7   1      391.02      468.00     21.21 o 
   3  -7   1      153.89      142.33     11.31 o 
   4  -7   1        2.97        4.24      4.71 o 
   5  -7   1        0.37        4.71      5.18 o 
 -10  -6   1        2.41        2.49      4.48 o 
  -9  -6   1       40.76       69.86      6.41 o 
  -8  -6   1       18.57       10.76      8.48 o 
  -7  -6   1       75.78       85.01      5.43 o 
  -6  -6   1        9.00       14.61      2.34 o 
  -5  -6   1        8.19        5.56      2.35 o 
  -4  -6   1      228.96      254.73      8.96 o 
  -3  -6   1       76.35      107.23      4.13 o 
  -2  -6   1        1.28        0.57      1.14 o 
  -1  -6   1       10.65        6.19      1.44 o 
   0  -6   1       14.20       14.18      2.36 o 
   1  -6   1       19.64       18.49      4.71 o 
   2  -6   1       70.64       82.38      5.60 o 
   3  -6   1       87.82       91.93      6.66 o 
   4  -6   1      243.42      236.83     14.14 o 
   5  -6   1       32.13       38.18      7.31 o 
   6  -6   1        4.42        8.95      5.18 o 
 -11  -5   1        0.72        2.36      5.42 o 
 -10  -5   1        7.44        7.07      5.66 o 
  -9  -5   1       81.85      128.20      7.95 o 
  -8  -5   1       66.20       70.86      4.86 o 
  -7  -5   1       88.61       94.14      4.92 o 
  -6  -5   1       82.79       93.78      4.58 o 
  -5  -5   1      147.81      157.12      5.30 o 
  -4  -5   1      210.10      214.57      7.55 o 
  -3  -5   1       11.00       18.54      1.87 o 
  -2  -5   1        1.46        2.44      1.09 o 
  -1  -5   1       65.28       77.62      3.26 o 
   0  -5   1      168.09       90.73      5.66 o 
   1  -5   1      178.21      194.16      7.07 o 
   2  -5   1       43.23       53.61      8.48 o 
   3  -5   1      629.31      705.30     26.86 o 
   4  -5   1        0.48        4.95      3.77 o 
   5  -5   1      713.33      797.91     32.05 o 
   6  -5   1       15.69        9.19      4.71 o 
   7  -5   1       11.68       10.37      5.89 o 
 -11  -4   1        8.61        7.78      5.89 o 
 -10  -4   1       47.83       27.57      7.07 o 
  -9  -4   1        2.05       -3.77      4.01 o 
  -8  -4   1       82.99       95.16      6.73 o 
  -7  -4   1       13.43       13.26      2.43 o 
  -6  -4   1        0.35        1.17      1.49 o 
  -5  -4   1      336.61      361.48      8.94 o 
  -4  -4   1      361.87      358.65     10.96 o 
  -3  -4   1     3400.27     3904.92     67.16 o 
  -2  -4   1     1451.93     1646.14     35.58 o 
  -1  -4   1       27.42       33.32      2.10 o 
   0  -4   1       72.27      120.17      4.66 o 
   2  -4   1      169.54      181.22      9.43 o 
   3  -4   1      295.44      324.26     14.85 o 
   4  -4   1      245.80      283.96     14.61 o 
   5  -4   1       21.25       20.74      4.95 o 
   6  -4   1      231.24      264.40     15.79 o 
   7  -4   1       28.06       37.00      7.78 o 
   8  -4   1       10.94       12.73      6.60 o 
 -11  -3   1        1.55        0.47      4.95 o 
 -10  -3   1       13.04        8.01      5.66 o 
  -9  -3   1        6.34        4.71      4.71 o 
  -8  -3   1       83.69       92.38      9.66 o 
  -7  -3   1        0.11       -0.47      3.53 o 
  -6  -3   1      156.70      132.48      4.99 o 
  -5  -3   1      145.80      121.97      4.44 o 
  -4  -3   1      282.77      314.18      8.99 o 
  -3  -3   1      317.12      336.78      8.83 o 
  -2  -3   1     2067.31     2212.98     46.91 o 
  -1  -3   1     4099.60     4398.38     74.74 o 
   0  -3   1      684.01      723.47     16.66 o 
   1  -3   1      815.83     1009.53     32.52 o 
   2  -3   1      459.26      410.97     16.02 o 
   3  -3   1      554.81      627.54     23.33 o 
   4  -3   1      980.31     1276.05     43.60 o 
   5  -3   1        8.85       23.57      4.95 o 
   6  -3   1       35.20       37.00      7.07 o 
   7  -3   1        0.36        3.06      3.77 o 
   8  -3   1        3.55       -0.47      4.01 o 
   9  -3   1       48.79       85.54     12.02 o 
 -11  -2   1        4.88       -6.01      4.01 o 
 -10  -2   1       56.14       68.81      9.90 o 
  -9  -2   1        0.95       -1.18      4.01 o 
  -8  -2   1      487.22      553.78     24.51 o 
  -7  -2   1       73.77       70.93      8.25 o 
  -6  -2   1      678.66      776.23     28.99 o 
  -5  -2   1      208.82      241.03      8.99 o 
  -4  -2   1      890.12      975.96     22.74 o 
  -3  -2   1     2229.89     2167.00     37.87 o 
  -2  -2   1      511.85      536.23     12.58 o 
   0  -2   1     4754.18     5302.01    109.81 o 
   1  -2   1       97.81      116.41      5.66 o 
   2  -2   1      425.95      466.35     17.20 o 
   3  -2   1        0.11        1.18      1.89 o 
   4  -2   1        4.76        3.06      2.59 o 
   5  -2   1        5.40        1.18      2.59 o 
   6  -2   1       35.38       54.20      7.54 o 
   7  -2   1      503.08      645.45     27.81 o 
   8  -2   1       20.20       17.44      5.66 o 
   9  -2   1       11.05       21.21      7.31 o 
 -10  -1   1       47.34       50.43      9.19 o 
  -9  -1   1       68.26       71.17      9.90 o 
  -8  -1   1       59.97       71.17      9.19 o 
  -7  -1   1       84.07       90.96      9.66 o 
  -6  -1   1      137.00      129.14      9.43 o 
  -5  -1   1     1747.93     2073.49     65.75 o 
  -4  -1   1      120.16      170.61      8.72 o 
  -3  -1   1     6516.55     6279.87    577.58 o 
  -2  -1   1     9178.16     9543.57    160.13 o 
  -1  -1   1      282.98      296.68      9.90 o 
   0  -1   1      324.78      420.64     13.43 o 
   1  -1   1       79.00       82.48      4.24 o 
   2  -1   1       75.44       87.19      5.18 o 
   3  -1   1      214.79      283.25     12.02 o 
   4  -1   1      252.60      250.26     11.78 o 
   5  -1   1       68.26       85.54      7.31 o 
   6  -1   1       89.68        0.24      1.65 o 
   7  -1   1       91.59      115.94      9.90 o 
   8  -1   1      151.29      180.04     12.73 o 
   9  -1   1       13.27       14.37      5.89 o 
  10  -1   1        6.57        2.36      4.95 o 
 -10   0   1       45.24       34.17      8.01 o 
  -9   0   1       65.97       72.11      9.90 o 
  -8   0   1        7.41        9.90      4.95 o 
  -6   0   1       30.47        0.47      1.65 o 
  -5   0   1       89.72       -0.71      0.94 o 
  -4   0   1       90.01       -1.06      0.71 o 
  -3   0   1      297.94       -0.24      0.71 o 
  -1   0   1      935.14      653.93     20.74 o 
   1   0   1     1198.41     1078.81     32.52 o 
   2   0   1      115.03        0.12      0.33 o 
   3   0   1      312.43       -0.24      0.71 o 
   4   0   1     1363.99     1369.37     44.30 o 
   5   0   1       20.72       20.27      4.01 o 
   6   0   1      256.49      175.80     10.37 o 
   7   0   1      110.87      106.51      8.95 o 
   8   0   1       12.44       15.79      5.18 o 
   9   0   1       29.23       20.03      6.13 o 
  10   0   1        1.47        1.89      4.71 o 
 -10   1   1        9.06        9.43      5.89 o 
  -9   1   1       40.26       38.65      8.01 o 
  -8   1   1        0.02       -3.53      3.30 o 
  -7   1   1       14.34       25.45      5.89 o 
  -6   1   1       43.04       31.11      5.66 o 
  -5   1   1       81.00       76.12      7.78 o 
  -4   1   1      197.65      188.99      9.90 o 
  -3   1   1     1114.68     1387.04     44.07 o 
  -2   1   1       48.76       41.24      3.53 o 
  -1   1   1     3688.72     3970.72    116.65 o 
   0   1   1      353.38      392.59     11.78 o 
   1   1   1       41.10       51.37      2.36 o 
   2   1   1     7751.12     8468.12    174.88 o 
   3   1   1     6524.06     6748.76    139.04 o 
   4   1   1      757.52      863.31     20.66 o 
   5   1   1        3.57        4.12      1.83 o 
   6   1   1      347.43      311.53     14.61 o 
   7   1   1       77.80       77.29      8.25 o 
   8   1   1       84.40       88.13      9.66 o 
   9   1   1       19.87        8.25      4.95 o 
  10   1   1       22.08       24.74      6.83 o 
  -9   2   1        0.03        0.47      4.95 o 
  -8   2   1        0.03        1.18      4.01 o 
  -7   2   1      501.71      547.89     24.74 o 
  -6   2   1       37.04       58.68      7.78 o 
  -5   2   1       52.21       64.10      7.31 o 
  -4   2   1       96.11      125.37      8.25 o 
  -3   2   1      179.27      171.32      8.95 o 
  -2   2   1       89.28       45.01      4.24 o 
  -1   2   1       30.42       15.79      2.59 o 
   0   2   1       92.90       78.26      2.83 o 
   1   2   1     1232.88     1345.03     28.31 o 
   2   2   1    22803.80    23227.51    392.30 o 
   3   2   1     3596.83     4059.72     69.20 o 
   4   2   1      985.32      951.21     21.81 o 
   5   2   1      264.15      374.67     14.02 o 
   6   2   1      685.68      748.46     21.92 o 
   7   2   1       91.94      106.51      8.48 o 
   8   2   1      140.34      162.60     11.55 o 
   9   2   1        2.80        0.24      4.01 o 
  10   2   1        3.63        8.01      5.66 o 
  11   2   1       33.02       29.46      8.01 o 
  -9   3   1        4.07       -1.65      5.18 o 
  -8   3   1        1.41        0.71      4.48 o 
  -7   3   1        7.03        3.53      4.71 o 
  -6   3   1      227.33      285.37     16.26 o 
  -5   3   1      468.47      504.53     21.68 o 
  -4   3   1      538.18      674.20     25.69 o 
  -3   3   1       57.98       70.93      5.66 o 
  -2   3   1     1325.46     1553.65     48.78 o 
  -1   3   1       19.87       31.53      3.06 o 
   0   3   1        0.58       -1.41      0.94 o 
   1   3   1        0.31        2.55      1.65 o 
   2   3   1       42.73       48.38      2.03 o 
   3   3   1      370.82      439.93      9.06 o 
   4   3   1      113.37      122.76      5.18 o 
   5   3   1      816.36      884.51     17.32 o 
   6   3   1      655.57      790.48     16.27 o 
   7   3   1       52.34       55.14      4.83 o 
   8   3   1        2.68        6.60      4.24 o 
   9   3   1        0.06        1.41      4.24 o 
  10   3   1        1.99       -3.77      4.01 o 
  11   3   1        0.39       -0.24      5.42 o 
  -8   4   1        0.02       -0.94      5.18 o 
  -7   4   1        0.36       -0.24      4.01 o 
  -6   4   1      104.28      128.19     10.60 o 
  -5   4   1        4.48        4.95      4.24 o 
  -4   4   1      426.40      476.72     20.27 o 
  -3   4   1       39.39       24.74      4.24 o 
  -2   4   1        0.00        1.41      2.24 o 
  -1   4   1      585.20      679.01     16.73 o 
   0   4   1      247.63      313.94     12.49 o 
   1   4   1     2597.00     2991.14     63.05 o 
   2   4   1       13.85       14.57      1.27 o 
   3   4   1       24.22       31.83      2.04 o 
   4   4   1       41.52       55.05      3.13 o 
   5   4   1      372.63      448.11     12.46 o 
   6   4   1       88.91      117.19      4.71 o 
   7   4   1      296.29      344.28      9.20 o 
   8   4   1       93.39       92.47      5.10 o 
   9   4   1      117.63      130.58      7.66 o 
  10   4   1        0.05        1.41      4.95 o 
  11   4   1        0.06       -5.66      4.48 o 
  -7   5   1        0.33       -4.48      4.48 o 
  -6   5   1        4.41       -1.18      4.24 o 
  -5   5   1        5.13        7.31      4.24 o 
  -4   5   1      163.08      180.51     11.55 o 
  -3   5   1      484.35      528.05     15.32 o 
  -2   5   1       25.42       25.07      3.17 o 
  -1   5   1      389.43      432.50     12.04 o 
   0   5   1      269.31      263.23      7.92 o 
   1   5   1      203.69      283.15      7.87 o 
   2   5   1      252.16      367.10      8.21 o 
   3   5   1       40.63       34.07      2.20 o 
   4   5   1      167.87      197.95      5.51 o 
   5   5   1      548.33      590.76     21.56 o 
   6   5   1       51.84       60.28      3.75 o 
   7   5   1       78.09       72.31      4.60 o 
   8   5   1       43.40       50.72      4.40 o 
   9   5   1        0.52       -2.12      2.50 o 
  10   5   1        1.78        9.43      4.95 o 
  11   5   1       49.09       57.03      9.66 o 
  -6   6   1        5.13       10.37      5.18 o 
  -5   6   1       46.18       55.13      5.99 o 
  -4   6   1       57.54       49.55      7.78 o 
  -3   6   1       95.24      103.64      6.79 o 
  -2   6   1        0.13        2.47      3.42 o 
  -1   6   1       20.25       27.82      3.22 o 
   0   6   1      265.67      290.01      8.99 o 
   1   6   1      498.34      582.10     14.73 o 
   2   6   1        0.49        1.15      0.98 o 
   3   6   1        4.01        3.50      1.17 o 
   4   6   1      349.73      398.14      9.24 o 
   5   6   1        0.91        0.18      1.16 o 
   6   6   1      862.42      899.70     18.44 o 
   7   6   1      877.62     1016.16     20.90 o 
   8   6   1      506.66      506.72     17.31 o 
   9   6   1        9.84        8.65      3.26 o 
  10   6   1        0.84        4.48      4.48 o 
  -5   7   1        0.04        4.01      4.95 o 
  -4   7   1      139.52      185.93     13.43 o 
  -3   7   1      225.90      208.55     14.14 o 
  -2   7   1       79.31      102.98     10.37 o 
  -1   7   1      329.30      311.06     16.26 o 
   0   7   1      252.62      268.64     14.14 o 
   1   7   1      262.04      281.60     14.37 o 
   2   7   1       36.45       47.60      6.13 o 
   3   7   1        0.27       -1.64      2.04 o 
   4   7   1      146.92      138.35      6.91 o 
   5   7   1        0.03       -1.96      2.15 o 
   6   7   1       12.39       11.17      3.15 o 
   7   7   1       24.10       35.07      8.01 o 
   8   7   1       42.43       54.33      5.32 o 
   9   7   1       23.65       31.19      4.66 o 
  -4   8   1       27.70       30.40      7.54 o 
  -3   8   1        2.17        6.60      4.95 o 
  -2   8   1       23.14       25.45      6.60 o 
  -1   8   1      512.79      516.31     23.33 o 
   0   8   1       36.07       44.30      7.07 o 
   1   8   1      163.66      157.65     11.55 o 
   2   8   1        1.58        1.06      4.36 o 
   3   8   1       50.78       46.76      5.07 o 
   4   8   1       13.55       17.15      3.65 o 
   5   8   1      125.08      122.33      7.00 o 
   6   8   1        1.10       10.58      3.15 o 
   7   8   1       31.62       43.12      7.07 o 
   8   8   1       25.23       24.98      6.13 o 
   9   8   1        0.89        1.89      4.24 o 
  -3   9   1       22.21       17.20      6.60 o 
  -2   9   1       26.06       33.70      7.78 o 
  -1   9   1       50.83       48.54      8.48 o 
   0   9   1       61.98       82.71      9.90 o 
   1   9   1      149.28      167.69      8.75 o 
   2   9   1       68.52       44.09      5.08 o 
   3   9   1       86.44       66.63      6.08 o 
   4   9   1      144.55      149.40     12.02 o 
   5   9   1        6.15        8.72      4.71 o 
   6   9   1       66.12       74.23      9.66 o 
   7   9   1       53.85       55.38      8.95 o 
   8   9   1       19.62       16.97      5.89 o 
   9   9   1        0.26        3.53      4.95 o 
  -1  10   1        2.16        2.36      5.42 o 
   0  10   1        3.28        3.77      3.56 o 
   1  10   1       51.38       51.37      8.72 o 
   2  10   1        2.75        0.71      4.01 o 
   3  10   1       21.57       19.09      6.13 o 
   4  10   1        5.43        1.18      4.24 o 
   5  10   1        1.78        0.94      4.24 o 
   6  10   1       14.82        9.43      5.66 o 
   7  10   1       10.29       11.78      5.89 o 
   8  10   1        0.88        4.24      4.71 o 
   2  11   1       15.06       15.55      6.36 o 
   3  11   1        0.62       -3.30      4.01 o 
   4  11   1        5.71        2.59      4.48 o 
   5  11   1       12.79        8.48      5.42 o 
   6  11   1        8.54        6.60      5.42 o 
  -7 -10   2       26.89       18.15      6.60 o 
  -6 -10   2        7.57        3.77      4.95 o 
  -5 -10   2        3.83        2.36      4.71 o 
  -4 -10   2        2.25        6.13      4.48 o 
  -3 -10   2        8.09        2.83      4.71 o 
  -2 -10   2        0.07       -1.89      3.53 o 
  -1 -10   2       34.77       28.75      7.31 o 
   0 -10   2        0.08       -1.65      4.01 o 
  -9  -9   2        0.16       -4.01      4.24 o 
  -8  -9   2       65.63       66.69      9.90 o 
  -7  -9   2       17.71       21.68      6.36 o 
  -6  -9   2        0.35        5.18      4.71 o 
  -5  -9   2      287.77      282.78     16.97 o 
  -4  -9   2       22.15       15.08      5.18 o 
  -3  -9   2       84.04       84.13     10.13 o 
  -2  -9   2        1.76       -0.71      3.53 o 
  -1  -9   2        4.23       -0.24      4.01 o 
   0  -9   2        8.74        5.42      4.48 o 
   1  -9   2      102.79      117.59     12.25 o 
   2  -9   2        0.01       -0.47      4.01 o 
  -9  -8   2       11.18        6.83      4.95 o 
  -8  -8   2        0.40       -1.89      3.53 o 
  -7  -8   2       13.80        9.43      4.95 o 
  -6  -8   2       28.51       25.92      6.13 o 
  -5  -8   2        0.18        0.47      3.53 o 
  -4  -8   2       31.04       22.15      5.42 o 
  -3  -8   2       28.64       30.40      6.13 o 
  -2  -8   2        4.20        8.95      4.48 o 
  -1  -8   2      344.39      314.36     16.73 o 
   0  -8   2        6.37        5.42      4.24 o 
   1  -8   2       16.23       20.63      3.83 o 
   2  -8   2      189.90      189.70     13.43 o 
   3  -8   2       10.09        8.95      5.18 o 
   4  -8   2       40.33       46.19      8.48 o 
 -10  -7   2        4.47       11.78      5.66 o 
  -9  -7   2       12.08       12.02      4.95 o 
  -8  -7   2       21.24       19.56      5.89 o 
  -7  -7   2       29.95       23.33      5.66 o 
  -6  -7   2       34.86       39.12      6.83 o 
  -5  -7   2      297.82      353.24     17.67 o 
  -4  -7   2       17.84        9.19      4.01 o 
  -3  -7   2       68.98       -0.94      1.65 o 
  -2  -7   2      431.61      443.26     20.03 o 
  -1  -7   2        6.60       10.72      3.00 o 
   0  -7   2      345.54      371.26     12.32 o 
   1  -7   2      400.36      448.24     14.33 o 
   2  -7   2      105.35      122.63      7.89 o 
   3  -7   2       93.01      125.32      9.54 o 
   4  -7   2        0.47        2.28      2.91 o 
   5  -7   2       11.69       10.19      3.75 o 
 -10  -6   2       54.15       50.12      6.16 o 
  -9  -6   2        0.52        3.88      3.11 o 
  -8  -6   2        7.64        4.28      2.88 o 
  -7  -6   2        0.93       -0.45      2.41 o 
  -6  -6   2      563.14      636.19     17.73 o 
  -5  -6   2      660.29      703.29     19.21 o 
  -4  -6   2      462.02      453.52     10.38 o 
  -3  -6   2        7.56       11.00      2.36 o 
  -2  -6   2       13.76       14.40      2.84 o 
  -1  -6   2       21.24       22.66      3.18 o 
   0  -6   2      376.66      390.68      9.60 o 
   1  -6   2      252.84      260.82      9.08 o 
   2  -6   2        0.50       -1.18      3.53 o 
   3  -6   2       44.43       47.71      5.42 o 
   4  -6   2       95.05       96.85     10.13 o 
   5  -6   2       39.60       35.11      6.83 o 
   6  -6   2       88.22      135.97     13.67 o 
 -10  -5   2       17.70       18.15      6.60 o 
  -9  -5   2      201.01      229.49     12.02 o 
  -8  -5   2      160.00      173.62      8.48 o 
  -7  -5   2       40.18       49.41      3.85 o 
  -6  -5   2      856.61      980.15     19.89 o 
  -5  -5   2      686.45      734.10     15.27 o 
  -4  -5   2      329.72      342.77      8.20 o 
  -3  -5   2      524.82      542.19     48.66 o 
  -2  -5   2      966.55     1047.52     39.00 o 
  -1  -5   2      223.93      238.25      7.78 o 
   0  -5   2       53.25       66.43      3.35 o 
   1  -5   2      219.81      236.87      8.08 o 
   2  -5   2       30.17       41.24      5.66 o 
   3  -5   2       17.44       21.21      4.71 o 
   4  -5   2      145.20      205.02     12.73 o 
   5  -5   2        0.45       -2.36      3.06 o 
   6  -5   2      213.28      231.17     15.08 o 
   7  -5   2        0.03        4.95      5.18 o 
 -11  -4   2       53.30       61.03      9.90 o 
 -10  -4   2       23.45       21.92      6.60 o 
  -9  -4   2       74.75       97.09     10.60 o 
  -8  -4   2       71.68       82.86      8.84 o 
  -7  -4   2        9.82       28.35      4.08 o 
  -6  -4   2       29.35       31.21      3.24 o 
  -5  -4   2      206.05      221.81      6.37 o 
  -4  -4   2       16.12       29.34      2.24 o 
  -3  -4   2       10.27        8.59      2.47 o 
  -2  -4   2     1816.73     1979.09     35.00 o 
  -1  -4   2       34.79       31.83      2.04 o 
   0  -4   2      337.88      408.45      8.93 o 
   1  -4   2       23.89       31.58      4.01 o 
   2  -4   2       31.89       53.96      5.66 o 
   3  -4   2      101.50      107.46      7.78 o 
   4  -4   2        4.05        5.66      3.30 o 
   5  -4   2       85.09      102.04     10.37 o 
   6  -4   2        0.01        0.24      3.53 o 
   7  -4   2        6.87        4.95      5.18 o 
   8  -4   2        6.66        4.24      5.42 o 
 -11  -3   2       84.81      136.44     14.37 o 
 -10  -3   2       18.02       19.79      6.13 o 
  -9  -3   2       15.16       13.20      5.42 o 
  -8  -3   2       51.77       35.11      6.60 o 
  -7  -3   2        5.47        2.36      3.77 o 
  -6  -3   2      121.43      160.32      6.97 o 
  -5  -3   2       30.35       34.57      3.59 o 
  -4  -3   2       53.77       59.34      2.91 o 
  -3  -3   2     1458.52     1543.60     27.66 o 
  -1  -3   2      882.47     1001.46     18.17 o 
   0  -3   2       10.14        7.72      1.62 o 
   1  -3   2     2074.81     2000.20     61.74 o 
   2  -3   2       28.68       50.66      5.18 o 
   3  -3   2      338.28      385.05     16.50 o 
   4  -3   2       63.97       80.12      8.01 o 
   5  -3   2      184.38      177.92     11.31 o 
   6  -3   2      167.72      196.06     13.20 o 
   7  -3   2        7.41        7.54      4.71 o 
   8  -3   2        6.79       15.55      6.13 o 
   9  -3   2       39.95       47.60      9.43 o 
 -10  -2   2       71.60       65.51      9.90 o 
  -9  -2   2       42.60       55.38      8.95 o 
  -8  -2   2       17.47       30.87      6.83 o 
  -7  -2   2        6.76        5.18      4.01 o 
  -6  -2   2        4.64        9.43      3.77 o 
  -5  -2   2       21.67       26.18      2.91 o 
  -4  -2   2       13.61       18.09      2.32 o 
  -3  -2   2      487.70      488.70     12.06 o 
  -1  -2   2    12839.93    13536.80    278.96 o 
   0  -2   2     4343.68     4935.14    102.22 o 
   1  -2   2      873.22      961.93     30.87 o 
   2  -2   2      324.66        1.41      1.41 o 
   3  -2   2       46.05       42.89      5.18 o 
   4  -2   2       37.65       37.47      5.18 o 
   5  -2   2        0.23        0.00      2.83 o 
   6  -2   2      402.17      488.50     21.92 o 
   7  -2   2       30.40       39.35      7.54 o 
   8  -2   2       20.13       20.74      6.13 o 
   9  -2   2      166.94      180.04     14.37 o 
 -10  -1   2       12.93       39.35      8.25 o 
  -9  -1   2      103.45       99.21     11.55 o 
  -8  -1   2       55.97       67.16      8.95 o 
  -7  -1   2        9.16       13.90      4.95 o 
  -6  -1   2      888.30     1084.46     38.65 o 
  -5  -1   2      128.45      142.80      9.43 o 
  -4  -1   2      868.21     1059.72     35.35 o 
  -2  -1   2      442.07      525.71     12.49 o 
  -1  -1   2      151.60      146.93      9.43 o 
   0  -1   2     6061.12     6503.73    190.17 o 
   1  -1   2     1714.20     1811.45     54.91 o 
   4  -1   2        1.85        0.47      1.89 o 
   5  -1   2      465.07      500.52     20.50 o 
   6  -1   2        7.42       -0.24      1.65 o 
   7  -1   2      156.38      143.28     10.84 o 
   8  -1   2       13.56       22.62      5.89 o 
   9  -1   2        0.57       -2.12      4.01 o 
  10  -1   2      100.47      136.44     14.61 o 
  -9   0   2       64.90       59.15      9.43 o 
  -8   0   2      484.10      583.71     26.86 o 
  -7   0   2       28.62       43.36      7.07 o 
  -6   0   2       41.12       -0.47      1.65 o 
  -5   0   2      151.69        2.59      1.65 o 
  -4   0   2        6.07        3.06      1.89 o 
  -3   0   2      108.75       72.11      5.18 o 
  -2   0   2    10842.39    11686.39    341.22 o 
  -1   0   2     3099.41     3112.24     91.90 o 
   0   0   2     3593.81     3845.59    112.64 o 
   1   0   2      233.95      284.43      9.90 o 
   2   0   2       90.42      106.98      4.95 o 
   3   0   2     2838.74        0.07      0.57 o 
   4   0   2      171.57      165.19      8.72 o 
   5   0   2       84.56       44.30      5.42 o 
   6   0   2       18.03       17.91      4.01 o 
   7   0   2       10.37        9.90      4.48 o 
   8   0   2        0.10        1.18      3.77 o 
   9   0   2       22.93       17.20      5.89 o 
  10   0   2       43.77       73.76     10.84 o 
 -10   1   2        2.68        3.06      5.66 o 
  -9   1   2        2.62        0.94      5.18 o 
  -8   1   2       74.98       37.00      7.78 o 
  -7   1   2     1027.38     1079.52     40.30 o 
  -6   1   2       27.05       24.04      5.18 o 
  -5   1   2      503.55      534.22     21.68 o 
  -4   1   2        9.27       16.97      3.53 o 
  -3   1   2        0.14        2.59      2.36 o 
  -2   1   2     4688.85     5258.55    155.29 o 
   0   1   2      179.04      203.60      7.07 o 
   1   1   2     6679.57     6873.93    200.07 o 
   2   1   2      205.60      249.79      9.43 o 
   3   1   2     5621.46     6015.42    125.56 o 
   4   1   2      669.04      768.50     18.75 o 
   5   1   2      904.64     1127.37     26.99 o 
   6   1   2       19.09       15.55      4.01 o 
   7   1   2        0.85        0.71      2.83 o 
   8   1   2       98.49       89.78      9.66 o 
   9   1   2       34.92       47.37      7.78 o 
  10   1   2       11.72        7.07      5.66 o 
  -9   2   2       28.31       28.75      7.78 o 
  -8   2   2        1.14        1.65      4.71 o 
  -7   2   2       73.57       59.15      8.48 o 
  -6   2   2      972.82     1145.50     41.71 o 
  -5   2   2      236.46      257.57     13.67 o 
  -4   2   2      524.70      606.33     23.09 o 
  -3   2   2      450.02      458.81     17.67 o 
  -2   2   2      918.22      915.03     29.69 o 
   0   2   2      575.01      528.33     17.91 o 
   1   2   2     2137.09     2299.48     68.81 o 
   2   2   2     2009.30     2306.89     39.54 o 
   3   2   2      136.83      169.61      4.33 o 
   4   2   2      303.77      436.03     11.20 o 
   5   2   2     2834.14     3140.63     54.90 o 
   6   2   2      230.78      286.39     13.55 o 
   7   2   2        4.06        8.35      2.75 o 
   8   2   2        1.41        1.65      3.53 o 
   9   2   2      205.61      205.72     13.67 o 
  10   2   2       31.26       24.74      6.60 o 
  11   2   2        1.45        2.36      5.18 o 
  -9   3   2        5.44        7.54      5.66 o 
  -8   3   2        1.65       -3.06      4.01 o 
  -7   3   2        2.34        3.30      4.48 o 
  -6   3   2      321.22      420.87     20.50 o 
  -5   3   2      150.60      175.80     11.55 o 
  -4   3   2      128.56      161.19      9.66 o 
  -3   3   2      289.38      377.98     15.55 o 
  -2   3   2       66.83       91.43      5.89 o 
  -1   3   2       50.48       74.34      3.51 o 
   0   3   2      151.96      122.70      4.13 o 
   1   3   2      897.15      934.83     29.93 o 
   2   3   2       25.56       32.12      1.87 o 
   3   3   2      244.99      233.98      5.52 o 
   4   3   2       13.90       19.54      1.77 o 
   5   3   2      684.55      726.83     18.24 o 
   6   3   2       11.06       13.08      1.91 o 
   7   3   2      386.37      414.74     13.16 o 
   8   3   2        0.06        0.02      2.32 o 
   9   3   2      101.64      119.24     10.13 o 
  10   3   2       54.07       57.50      8.95 o 
  11   3   2       18.69       28.99      8.01 o 
  -8   4   2       52.33       69.28     10.37 o 
  -7   4   2       68.82       79.41     10.84 o 
  -6   4   2        1.12        1.89      4.01 o 
  -5   4   2      644.98      658.64     26.86 o 
  -4   4   2      438.74      487.09     20.50 o 
  -3   4   2        5.08        4.71      2.59 o 
  -2   4   2     4077.12     4848.11    103.06 o 
  -1   4   2       49.52       55.07      3.51 o 
   0   4   2     1150.73     1295.94     28.87 o 
   1   4   2       32.54       52.20      3.42 o 
   2   4   2        7.69       10.79      0.89 o 
   3   4   2        0.64        0.25      0.96 o 
   4   4   2       32.15       39.73      2.49 o 
   5   4   2      275.11      266.23      8.65 o 
   6   4   2      146.48      162.92      5.51 o 
   7   4   2       85.14       92.68      4.68 o 
   8   4   2      139.63      162.00      6.22 o 
   9   4   2        0.03        3.08      2.77 o 
  10   4   2        2.61       -0.24      4.95 o 
  11   4   2        3.53        0.71      4.71 o 
  -7   5   2       59.62       53.73      9.66 o 
  -6   5   2       29.23       29.46      6.60 o 
  -5   5   2       48.70       60.09      8.25 o 
  -4   5   2     1013.17     1037.02     26.82 o 
  -3   5   2       90.33      106.40      6.10 o 
  -2   5   2       97.18      113.67      5.77 o 
  -1   5   2      439.40      504.19     13.45 o 
   0   5   2      157.42      199.39      6.51 o 
   1   5   2        0.78        4.76      1.10 o 
   2   5   2     3755.85     4288.37    128.90 o 
   3   5   2     1011.37     1172.41     21.70 o 
   4   5   2      414.34      442.32     14.67 o 
   5   5   2      101.04      125.90      7.78 o 
   6   5   2      144.69      121.80      4.82 o 
   7   5   2        0.14       -0.40      1.63 o 
   8   5   2       13.86       12.74      2.59 o 
   9   5   2        5.99        6.12      3.05 o 
  10   5   2        0.41        3.45      3.15 o 
  11   5   2       92.01       57.97      9.43 o 
  -6   6   2        0.01        2.23      3.08 o 
  -5   6   2       22.82       30.89      4.82 o 
  -4   6   2       53.59       55.80      7.54 o 
  -3   6   2      122.26      127.77      8.13 o 
  -2   6   2        2.53        5.19      2.38 o 
  -1   6   2       39.32       47.41      4.02 o 
   0   6   2       52.25       46.62      8.25 o 
   1   6   2       41.74       56.08      6.60 o 
   2   6   2       92.11       94.50      7.54 o 
   3   6   2       60.69       64.79      4.75 o 
   4   6   2      107.16      102.04      5.70 o 
   5   6   2        0.07        0.14      2.04 o 
   6   6   2      243.00      254.81      9.58 o 
   7   6   2      177.17      184.90      6.59 o 
   8   6   2       23.12       29.30      9.54 o 
   9   6   2        2.76        9.19      4.48 o 
  10   6   2        3.20        2.59      4.24 o 
  11   6   2       15.52       24.04      7.07 o 
  -5   7   2        0.02       12.49      5.66 o 
  -4   7   2        0.00        0.71      4.48 o 
  -3   7   2       13.09       13.90      5.66 o 
  -2   7   2       17.43       18.15      5.42 o 
  -1   7   2      102.62      136.44     10.84 o 
   0   7   2      106.62      122.07      9.90 o 
   1   7   2        0.53        2.12      3.30 o 
   2   7   2       71.36       59.86      7.07 o 
   3   7   2        9.83       10.85      2.91 o 
   4   7   2      166.76      188.36      8.16 o 
   5   7   2       45.75       51.16     13.43 o 
   6   7   2       28.62       31.70      4.33 o 
   7   7   2      608.29      642.19     20.27 o 
   8   7   2       12.78       18.72      3.65 o 
   9   7   2       13.72       18.86      3.91 o 
  10   7   2        7.69       -3.77      4.24 o 
  -4   8   2       16.01        8.48      5.66 o 
  -3   8   2      121.62      141.15     12.49 o 
  -2   8   2       43.40       68.10      9.43 o 
  -1   8   2      328.14      328.73     17.44 o 
   0   8   2      289.01      275.48     15.55 o 
   1   8   2      700.40      675.38     27.57 o 
   2   8   2       14.38       14.17      4.60 o 
   3   8   2       35.63       38.30      4.95 o 
   4   8   2       14.18       12.20      3.77 o 
   5   8   2        0.00        1.93      2.72 o 
   6   8   2       15.72       17.22      3.89 o 
   7   8   2        0.18        2.00      2.67 o 
   8   8   2       16.08       13.20      3.65 o 
   9   8   2       34.60       41.47      7.54 o 
  -3   9   2       23.80       10.84      5.89 o 
  -2   9   2        0.17        1.41      4.71 o 
  -1   9   2       22.14       20.27      6.36 o 
   0   9   2       77.21       89.31     10.60 o 
   1   9   2       14.62       16.02      5.66 o 
   2   9   2       15.35       16.08      4.48 o 
   3   9   2       74.07       71.47      8.60 o 
   4   9   2        0.37        2.77      2.88 o 
   5   9   2        0.02       -2.56      4.60 o 
   6   9   2       53.72       53.26      8.25 o 
   7   9   2        0.64        1.65      4.01 o 
   8   9   2       24.33       33.93      7.31 o 
   9   9   2       14.34        8.01      5.42 o 
  -1  10   2        0.54       -0.47      5.42 o 
   0  10   2        0.50       -1.65      4.95 o 
   1  10   2        9.99        7.82      3.72 o 
   2  10   2       40.71       31.51      5.06 o 
   3  10   2       82.84       72.34      9.90 o 
   4  10   2        5.60        2.83      4.24 o 
   5  10   2        5.37        8.01      4.71 o 
   6  10   2       35.31       27.57      7.07 o 
   7  10   2        9.06       -0.47      4.24 o 
   8  10   2        2.00        1.18      4.48 o 
   1  11   2        0.28        2.83      4.71 o 
   2  11   2       48.66       32.99      8.01 o 
   3  11   2       22.12       27.34      7.31 o 
   4  11   2        2.10       -2.83      3.77 o 
   5  11   2        3.88        1.18      4.71 o 
   6  11   2        0.83        9.19      5.89 o 
  -7 -10   3        6.78        4.01      4.95 o 
  -6 -10   3        7.47        3.53      4.71 o 
  -5 -10   3        0.07       -2.36      4.01 o 
  -4 -10   3        0.36       -1.41      4.01 o 
  -3 -10   3        0.82        0.71      4.24 o 
  -2 -10   3        1.98       -2.12      4.01 o 
  -1 -10   3       26.69       23.09      6.83 o 
   0 -10   3        0.02        8.48      4.95 o 
  -8  -9   3        3.18        6.83      5.42 o 
  -7  -9   3        8.67        5.66      4.95 o 
  -6  -9   3       18.81       15.79      5.89 o 
  -5  -9   3       13.37       29.22      7.31 o 
  -4  -9   3       24.41        8.72      4.95 o 
  -3  -9   3       70.75       75.88      9.90 o 
  -2  -9   3       48.96       59.38      8.72 o 
  -1  -9   3        6.61        4.01      4.48 o 
   0  -9   3       17.91       14.61      5.66 o 
   1  -9   3        0.54       -0.94      3.77 o 
   2  -9   3        3.44        4.71      4.95 o 
  -9  -8   3        2.42        4.71      4.71 o 
  -8  -8   3        1.46        2.12      4.48 o 
  -7  -8   3        5.07        7.07      4.71 o 
  -6  -8   3       28.50       39.82      7.78 o 
  -5  -8   3      496.08      432.89     21.44 o 
  -4  -8   3      130.31      114.29     10.13 o 
  -3  -8   3       22.10       14.85      4.95 o 
  -2  -8   3      214.46      221.75     13.90 o 
  -1  -8   3       62.89       63.63      8.72 o 
   0  -8   3        8.58       14.14      5.18 o 
   1  -8   3      117.13       93.55     10.60 o 
   2  -8   3        0.03       -1.89      3.30 o 
   3  -8   3      114.89      142.36      8.22 o 
   4  -8   3       90.54       84.36     10.84 o 
 -10  -7   3        3.50        6.83      5.18 o 
  -9  -7   3        0.47        3.53      4.48 o 
  -8  -7   3       13.17        9.90      4.95 o 
  -7  -7   3        4.15        7.78      4.71 o 
  -6  -7   3        3.30       -2.59      2.83 o 
  -5  -7   3       50.63       50.19      7.31 o 
  -4  -7   3       15.36       14.61      4.95 o 
  -3  -7   3      121.60      131.49     10.13 o 
  -2  -7   3        9.01       11.60      6.24 o 
  -1  -7   3      305.26      361.31     11.77 o 
   0  -7   3       22.83       27.22      3.89 o 
   1  -7   3     1134.16     1191.07     24.17 o 
   2  -7   3       16.05       21.48      3.06 o 
   3  -7   3       68.95       81.76      7.31 o 
   4  -7   3       34.53       45.96      5.67 o 
   5  -7   3       30.96       37.44      5.41 o 
 -10  -6   3        8.50        2.83      4.95 o 
  -9  -6   3        6.24        6.84      4.83 o 
  -8  -6   3       17.19       26.52      4.41 o 
  -7  -6   3       17.85       17.05      4.71 o 
  -6  -6   3        0.52        1.05      4.48 o 
  -5  -6   3       44.65       45.75      4.47 o 
  -3  -6   3        9.69        2.60      6.36 o 
  -2  -6   3      109.78      125.32      7.54 o 
  -1  -6   3      286.70      344.41      8.62 o 
   0  -6   3      111.14      117.30      4.79 o 
   1  -6   3      373.07      410.91     11.93 o 
   2  -6   3       41.28       51.36      4.91 o 
   3  -6   3        9.90       16.73      4.95 o 
   4  -6   3        1.62        3.77      3.77 o 
   5  -6   3      150.41      147.52     11.78 o 
   6  -6   3       16.02       21.44      6.60 o 
 -10  -5   3        8.90       22.39      7.07 o 
  -9  -5   3        4.70        9.44      6.72 o 
  -8  -5   3        2.23        4.58      2.83 o 
  -7  -5   3      269.01      277.59     12.14 o 
  -6  -5   3      113.30      124.68      6.75 o 
  -5  -5   3       35.10       28.90      3.65 o 
  -4  -5   3      193.43      222.95      6.22 o 
  -3  -5   3     1486.45     1551.24     34.31 o 
  -2  -5   3      137.53      161.15      4.90 o 
  -1  -5   3      910.68      991.01     19.07 o 
   0  -5   3      115.53      137.03      4.70 o 
   1  -5   3      117.35      107.08      4.30 o 
   2  -5   3       94.85      104.39      7.54 o 
   3  -5   3      271.57      278.30     14.61 o 
   4  -5   3       34.78       35.58      6.36 o 
   5  -5   3        6.24        2.83      4.48 o 
   6  -5   3       24.22       20.50      5.89 o 
   7  -5   3        4.36        5.42      5.18 o 
 -10  -4   3        0.61       -2.36      5.42 o 
  -9  -4   3       35.52       18.85      6.36 o 
  -8  -4   3       26.64       21.68      6.13 o 
  -7  -4   3       10.88        5.78      2.82 o 
  -6  -4   3       19.77       18.95      3.33 o 
  -5  -4   3        0.04       -0.21      1.23 o 
  -4  -4   3       71.90       81.23      3.42 o 
  -3  -4   3     1314.60     1523.83     33.38 o 
  -2  -4   3     1726.72     1799.05     39.04 o 
  -1  -4   3       33.40       39.96      2.83 o 
   0  -4   3       45.71       37.33      4.64 o 
   1  -4   3       58.99       68.49      4.48 o 
   2  -4   3       30.85       36.05      4.95 o 
   3  -4   3      266.46      286.55     14.14 o 
   4  -4   3        0.08       -1.89      2.59 o 
   5  -4   3       51.80       62.92      8.25 o 
   6  -4   3      152.81      171.55     12.49 o 
   7  -4   3        0.77       -1.41      3.77 o 
   8  -4   3       57.24       70.70     10.84 o 
 -10  -3   3       17.34       16.50      6.60 o 
  -9  -3   3       35.76       47.84      8.48 o 
  -8  -3   3        0.20        4.24      4.24 o 
  -7  -3   3       21.37       19.09      5.66 o 
  -6  -3   3       24.29       29.59      3.79 o 
  -5  -3   3        8.76        3.61      1.98 o 
  -4  -3   3      845.42      934.30     18.03 o 
  -3  -3   3        1.54        1.10      0.98 o 
  -2  -3   3        0.13       -0.37      1.77 o 
  -1  -3   3     2213.15     2416.17     51.74 o 
   0  -3   3       42.51       33.68      4.83 o 
   1  -3   3      553.26      274.53     11.55 o 
   2  -3   3     1490.75     1665.58     53.26 o 
   3  -3   3      898.00     1146.68     39.35 o 
   4  -3   3       10.44       11.99      2.50 o 
   5  -3   3        6.40        8.25      3.77 o 
   6  -3   3        0.20        1.89      3.53 o 
   7  -3   3       41.23       62.92      8.95 o 
   8  -3   3        0.16        1.18      4.71 o 
   9  -3   3       27.04       37.94      8.72 o 
 -10  -2   3        0.34       -6.36      4.24 o 
  -9  -2   3      103.74      129.61     11.55 o 
  -8  -2   3      165.19      199.83     13.67 o 
  -7  -2   3       13.59       12.49      4.71 o 
  -6  -2   3       27.96       48.07      6.60 o 
  -5  -2   3      185.92      146.04     13.55 o 
  -4  -2   3        1.41        1.47      1.47 o 
  -3  -2   3     2197.11      870.02     28.99 o 
  -2  -2   3      151.86      172.50      8.01 o 
  -1  -2   3     1448.64     1528.64     33.16 o 
   0  -2   3      173.35      186.24      5.58 o 
   1  -2   3      106.19      115.71      4.23 o 
   2  -2   3     4526.49     4803.51    143.51 o 
   3  -2   3      990.24     1130.65     38.18 o 
   4  -2   3        5.24        6.13      2.00 o 
   5  -2   3       88.77      111.70      8.72 o 
   6  -2   3      176.68      216.56     13.20 o 
   7  -2   3       20.92       28.99      6.13 o 
   8  -2   3       31.55       30.63      7.31 o 
   9  -2   3       63.78       84.36     11.55 o 
 -10  -1   3       10.85       14.14      6.13 o 
  -9  -1   3      117.00      114.53     12.02 o 
  -8  -1   3      169.17      152.47     11.78 o 
  -7  -1   3       47.93       53.73      7.54 o 
  -6  -1   3        2.15        1.18      3.06 o 
  -5  -1   3      197.92      217.74     11.78 o 
  -4  -1   3       46.84       61.98      6.13 o 
  -3  -1   3      162.36       -0.47      0.94 o 
  -2  -1   3      623.65        0.00      0.47 o 
  -1  -1   3     2258.18     2508.05     52.82 o 
   0  -1   3     9736.01     9834.06    202.37 o 
   1  -1   3     1483.93     1544.22     46.89 o 
   2  -1   3      348.53       -0.94      0.71 o 
   4  -1   3       20.90       17.84      2.48 o 
   5  -1   3      368.47      327.08     15.32 o 
   6  -1   3        1.07       -0.24      1.65 o 
   7  -1   3      186.38      240.36     14.61 o 
   8  -1   3        5.05        3.77      4.01 o 
   9  -1   3       44.61       49.72      8.72 o 
  10  -1   3        1.45       -3.30      4.95 o 
 -10   0   3        4.10        6.13      5.42 o 
  -9   0   3        4.51       -4.48      4.01 o 
  -8   0   3      200.12      168.25     12.73 o 
  -7   0   3      136.83      179.09     12.25 o 
  -6   0   3       24.32        0.47      1.65 o 
  -5   0   3      543.48      614.34     24.04 o 
  -4   0   3     1189.24     1220.91     40.53 o 
  -3   0   3      421.83      428.41     16.26 o 
  -2   0   3     1838.76     1958.26     59.86 o 
  -1   0   3      588.98      746.54     24.04 o 
   0   0   3     4138.21     4582.46    134.56 o 
   1   0   3    10461.03    10995.69    228.02 o 
   2   0   3      915.29      964.99     30.87 o 
   3   0   3       27.84       25.92      3.53 o 
   4   0   3      126.91      158.13     12.25 o 
   5   0   3       31.74       36.53      5.18 o 
   6   0   3      121.17      136.44      9.19 o 
   7   0   3      281.70      322.84     16.50 o 
   8   0   3        0.69        0.94      3.77 o 
   9   0   3       51.42       52.08      8.72 o 
  10   0   3        5.75        9.43      5.89 o 
  -9   1   3        5.09        9.19      5.42 o 
  -8   1   3        7.74       10.13      5.18 o 
  -7   1   3      117.75      165.43     13.20 o 
  -6   1   3      653.38      759.50     30.40 o 
  -5   1   3       14.13       37.00      5.89 o 
  -4   1   3      513.05      618.58     23.57 o 
  -3   1   3      523.81      841.98     28.99 o 
  -2   1   3      973.93     1122.64     35.82 o 
  -1   1   3     8371.99     9062.39    187.29 o 
   0   1   3     4080.11     4353.57    104.28 o 
   1   1   3     7170.03     7391.66    215.62 o 
   2   1   3     2798.85     1658.04     50.90 o 
   3   1   3       14.80       23.80      3.06 o 
   5   1   3       21.22       25.12      2.91 o 
   6   1   3      287.40      273.56     10.02 o 
   7   1   3       51.59       59.15      7.54 o 
   8   1   3        5.23       -0.24      3.53 o 
   9   1   3        0.38        2.12      4.24 o 
  10   1   3       27.99       23.09      7.07 o 
  -9   2   3        0.02       -4.01      4.24 o 
  -8   2   3       69.59       83.89     11.08 o 
  -7   2   3       96.45      102.27     11.08 o 
  -6   2   3       47.36       44.07      7.31 o 
  -5   2   3     1156.43     1250.13     43.36 o 
  -4   2   3      131.41      129.84      8.48 o 
  -3   2   3      624.96      788.96     27.34 o 
  -2   2   3     2018.12     2524.06     76.82 o 
   2   2   3     1226.16     1233.22     33.46 o 
   3   2   3      437.12      558.60     10.90 o 
   4   2   3      153.79      219.39      6.51 o 
   5   2   3     2743.48     3289.41     57.33 o 
   6   2   3      388.22      420.82     12.82 o 
   7   2   3        2.45        4.58      3.77 o 
   8   2   3       25.18       24.27      5.42 o 
   9   2   3       15.56       11.31      4.95 o 
  10   2   3       21.94       22.86      6.83 o 
  11   2   3        0.01       -2.59      4.95 o 
  -8   3   3        0.86        0.71      4.95 o 
  -7   3   3       48.59       55.85      8.95 o 
  -6   3   3        3.03        0.94      3.77 o 
  -5   3   3      812.27      938.83     34.64 o 
  -4   3   3      977.79     1071.27     37.47 o 
  -3   3   3        0.20       -0.47      2.12 o 
  -1   3   3       27.02       20.68      9.78 o 
   0   3   3       31.51       35.51      2.31 o 
   1   3   3      396.95      365.97     13.90 o 
   2   3   3      714.42      766.03     17.24 o 
   3   3   3       17.41       22.70      1.70 o 
   4   3   3      602.43      710.84     13.90 o 
   5   3   3      406.05      383.84      8.78 o 
   6   3   3       97.96      109.33      5.64 o 
   7   3   3       39.34       51.08      4.66 o 
   8   3   3       95.32       91.24      6.75 o 
   9   3   3       50.80       42.65      7.31 o 
  10   3   3       46.56       35.35      7.31 o 
  11   3   3       51.03       48.07      8.95 o 
  -8   4   3        0.03       -3.77      4.95 o 
  -7   4   3       17.20       21.21      6.36 o 
  -6   4   3       30.42       32.05      6.60 o 
  -5   4   3        9.18        4.95      4.24 o 
  -4   4   3       83.95       94.02      8.95 o 
  -3   4   3        0.27        0.00      1.65 o 
  -2   4   3      109.33      112.36      5.37 o 
  -1   4   3     2272.72     2643.84     57.14 o 
   0   4   3        4.72        7.57      2.00 o 
   1   4   3      204.04      194.88      9.43 o 
   2   4   3      125.60      138.56      8.01 o 
   3   4   3      219.26      188.38      5.75 o 
   4   4   3      470.74      536.73     13.59 o 
   5   4   3      374.72      441.22     22.15 o 
   6   4   3       37.70       31.09      2.88 o 
   7   4   3       28.99       37.78      3.18 o 
   8   4   3        6.48        8.37      2.88 o 
   9   4   3        5.37       -0.27      2.58 o 
  10   4   3       31.52       44.77      7.78 o 
  11   4   3        6.24       12.96      6.36 o 
  -7   5   3        1.91       -2.36      4.71 o 
  -6   5   3      102.68      107.69     11.31 o 
  -5   5   3       51.33       51.44      5.54 o 
  -4   5   3       27.56       27.02      4.23 o 
  -3   5   3      584.87      658.57     18.38 o 
  -2   5   3      146.13      144.74      6.34 o 
  -1   5   3      966.18     1093.14     25.77 o 
   0   5   3      421.57      372.24     15.20 o 
   1   5   3     1132.69     1480.59     48.31 o 
   2   5   3      229.89      257.80     12.25 o 
   3   5   3       11.34       11.70      2.38 o 
   4   5   3      490.13      535.76     11.24 o 
   5   5   3       70.43       65.03      5.05 o 
   6   5   3        0.71        1.41      1.67 o 
   7   5   3        0.05        0.54      1.84 o 
   8   5   3        1.30       -0.02      2.38 o 
   9   5   3       49.90       45.26      7.31 o 
  10   5   3       10.71        8.18      3.58 o 
  11   5   3        4.81        4.48      4.95 o 
  -6   6   3        9.13       12.80      5.77 o 
  -5   6   3       59.15       72.44      7.42 o 
  -4   6   3       85.12       87.80      8.48 o 
  -3   6   3      230.47      260.63     10.13 o 
  -2   6   3      461.68      462.15     13.85 o 
  -1   6   3      210.88      226.25      8.10 o 
   0   6   3      453.13      550.95     22.39 o 
   1   6   3      172.40      200.77     11.31 o 
   2   6   3       36.80       38.88      5.42 o 
   3   6   3      141.03      147.02     16.61 o 
   4   6   3      435.15      540.48     15.24 o 
   5   6   3        0.01       -2.21      1.98 o 
   6   6   3      126.99      124.44      6.47 o 
   7   6   3       56.90       51.84     10.84 o 
   8   6   3      212.65      214.08      9.07 o 
   9   6   3       76.03       92.38     10.60 o 
  10   6   3        3.65        6.13      4.95 o 
  11   6   3        1.49        3.30      4.95 o 
  -5   7   3      119.72      155.77     13.67 o 
  -4   7   3       51.69       56.79      9.19 o 
  -3   7   3        7.15        4.48      4.48 o 
  -2   7   3      278.57      291.74     16.26 o 
  -1   7   3      184.00      203.37     13.20 o 
   0   7   3       12.61       15.32      5.18 o 
   1   7   3        4.12       12.25      4.48 o 
   2   7   3       15.12       13.43      4.48 o 
   3   7   3      110.37      148.98      7.31 o 
   4   7   3      230.42      245.37     13.67 o 
   5   7   3      164.60      173.23      8.25 o 
   6   7   3      869.98      894.79     23.66 o 
   7   7   3       11.67       12.97      3.39 o 
   8   7   3        0.31       -3.10      2.15 o 
   9   7   3       16.59       13.67      5.42 o 
  10   7   3       25.93       32.05      7.31 o 
  -4   8   3       15.49       13.20      5.89 o 
  -3   8   3        2.15        2.59      4.71 o 
  -2   8   3        0.84       -2.59      4.01 o 
  -1   8   3        4.51        1.41      4.24 o 
   0   8   3      127.03      130.31     11.31 o 
   1   8   3      133.24      146.10     11.55 o 
   2   8   3        0.17       -5.66      3.77 o 
   3   8   3      127.34      154.82      7.99 o 
   4   8   3        0.14       -0.56      2.66 o 
   5   8   3        9.80       11.59      3.41 o 
   6   8   3       29.86       37.16      7.89 o 
   7   8   3       20.37       17.70      4.12 o 
   8   8   3       58.83       72.90      6.49 o 
   9   8   3       86.55       76.59      9.90 o 
  10   8   3       28.54       33.23      7.54 o 
  -3   9   3       50.32       58.91      9.90 o 
  -2   9   3       54.11       56.08      9.66 o 
  -1   9   3        0.23       -3.53      4.24 o 
   0   9   3       91.69       85.31     10.60 o 
   1   9   3       40.80       47.13      8.01 o 
   2   9   3       24.21       22.86      6.13 o 
   3   9   3      371.84      349.13     13.07 o 
   4   9   3        2.79        1.30      2.77 o 
   5   9   3        6.18        8.38      3.32 o 
   6   9   3        0.47        0.86      2.66 o 
   7   9   3        0.47        5.18      3.17 o 
   8   9   3        9.73       11.55      5.42 o 
   9   9   3        0.01        0.94      4.24 o 
  -1  10   3      115.35       94.02     12.25 o 
   0  10   3        2.28       -7.42      4.95 o 
   1  10   3       27.00       30.63      7.31 o 
   2  10   3       14.98        9.72      3.82 o 
   3  10   3        1.02        0.53      4.01 o 
   4  10   3      177.09      161.70     13.31 o 
   5  10   3        9.55       10.92      3.89 o 
   6  10   3       82.62       76.35      9.90 o 
   7  10   3        1.66        1.65      4.71 o 
   8  10   3        1.85        3.77      4.71 o 
   1  11   3        0.70        2.85      3.68 o 
   2  11   3        9.70       11.78      6.13 o 
   3  11   3        2.10        0.71      4.48 o 
   4  11   3        1.15       -3.06      4.48 o 
   5  11   3       25.25       27.81      7.78 o 
   6  11   3        0.05       -1.41      4.01 o 
   7  11   3        1.29       -5.66      4.24 o 
  -6 -10   4        4.64       -2.83      4.24 o 
  -5 -10   4       35.40       22.15      6.60 o 
  -4 -10   4       32.95       21.21      6.36 o 
  -3 -10   4        3.11        0.00      4.48 o 
  -2 -10   4        3.18       -1.41      4.71 o 
  -1 -10   4        9.84        5.66      4.95 o 
  -8  -9   4       24.70       25.69      7.31 o 
  -7  -9   4      121.05      125.84     13.20 o 
  -6  -9   4        6.50       11.78      5.66 o 
  -5  -9   4       57.83       57.26      8.95 o 
  -4  -9   4        0.87       -1.65      3.77 o 
  -3  -9   4        1.15       -3.06      3.77 o 
  -2  -9   4        1.37       -0.47      4.01 o 
  -1  -9   4       22.52       21.68      5.89 o 
   0  -9   4       46.21       39.82      7.54 o 
   1  -9   4        3.68        4.01      4.48 o 
   2  -9   4       38.28       45.01      8.25 o 
  -9  -8   4        2.20        3.06      5.18 o 
  -8  -8   4        0.20        1.89      4.24 o 
  -7  -8   4      147.98      105.34     11.55 o 
  -6  -8   4       77.08       86.48     10.60 o 
  -5  -8   4        0.88       -0.94      3.53 o 
  -4  -8   4       60.73       59.38      8.48 o 
  -3  -8   4       33.62       25.21      6.36 o 
  -2  -8   4      165.75      188.76     13.20 o 
  -1  -8   4       75.50       60.80      8.48 o 
   0  -8   4        0.17        2.83      3.77 o 
   1  -8   4       36.27       39.35      7.07 o 
   2  -8   4       12.57       12.49      5.18 o 
  -9  -7   4        0.90        1.65      4.24 o 
  -8  -7   4        0.00        0.94      3.77 o 
  -7  -7   4        1.85        3.73      3.06 o 
  -6  -7   4      190.86      190.04      8.65 o 
  -5  -7   4       10.18       19.22      3.32 o 
  -4  -7   4        1.75       -0.07      2.15 o 
  -3  -7   4      317.14      351.78     11.77 o 
  -2  -7   4      185.58      193.05      8.12 o 
  -1  -7   4      238.73      275.63     10.13 o 
   0  -7   4     1093.30     1179.63     45.72 o 
   1  -7   4       54.70       44.79      4.75 o 
   2  -7   4      106.04      106.84      6.69 o 
   3  -7   4        0.79        1.44      2.07 o 
   4  -7   4       45.82       55.44      8.25 o 
   5  -7   4       36.30       35.36     12.25 o 
 -10  -6   4        3.74        8.25      5.42 o 
  -9  -6   4       13.28       23.34      4.73 o 
  -8  -6   4        0.12        2.24      2.75 o 
  -7  -6   4       23.32       31.04      4.32 o 
  -6  -6   4       48.00       40.87      4.73 o 
  -5  -6   4        3.01        3.01      2.58 o 
  -4  -6   4        2.65        9.19      3.53 o 
  -3  -6   4       23.06       25.05      6.72 o 
  -2  -6   4       13.80       15.20      2.82 o 
  -1  -6   4      294.38      333.59     10.96 o 
   0  -6   4        0.14        2.57      1.83 o 
   1  -6   4        2.74        2.76      1.87 o 
   2  -6   4       94.85      115.34      7.69 o 
   3  -6   4        2.32        1.41      2.33 o 
   4  -6   4      126.58      182.63     12.73 o 
   5  -6   4       39.16       60.56      8.95 o 
   6  -6   4        6.66        8.95      5.66 o 
 -10  -5   4       20.52       31.34      7.54 o 
  -9  -5   4        7.83        1.41      4.95 o 
  -8  -5   4       52.40       60.43      6.07 o 
  -7  -5   4       13.90       15.05      3.58 o 
  -6  -5   4       89.29      112.67      6.40 o 
  -5  -5   4       26.67       31.55      3.82 o 
  -3  -5   4       57.05       73.08      4.81 o 
  -2  -5   4      301.35      313.22      9.98 o 
  -1  -5   4       59.21       69.34      3.31 o 
   0  -5   4        8.66       12.03      1.84 o 
   1  -5   4      354.52      374.80      9.28 o 
   2  -5   4      169.88      195.39      7.83 o 
   3  -5   4      300.16      291.03     15.32 o 
   4  -5   4      368.63      372.09     18.62 o 
   5  -5   4        7.11       10.84      4.71 o 
   6  -5   4        1.98        9.90      5.18 o 
   7  -5   4        1.71       -0.24      4.71 o 
 -10  -4   4        3.54       -3.77      4.48 o 
  -9  -4   4        0.06       -3.77      4.24 o 
  -8  -4   4      224.25      203.13     13.20 o 
  -7  -4   4        0.12       -3.47      2.31 o 
  -6  -4   4      193.19      208.55      8.58 o 
  -5  -4   4       76.48       81.56      5.20 o 
  -4  -4   4       42.74       45.99      3.71 o 
  -3  -4   4     1409.60     1491.77     34.16 o 
  -2  -4   4       80.24      107.83      5.06 o 
  -1  -4   4     3300.09     3689.87     63.71 o 
   0  -4   4      215.23      296.57     13.02 o 
   1  -4   4       41.40       50.81      3.99 o 
   2  -4   4      442.95      495.00     21.09 o 
   3  -4   4       12.62       24.27      4.71 o 
   4  -4   4       82.30       90.96      9.43 o 
   5  -4   4       76.15       83.89      9.66 o 
   6  -4   4       91.15       90.25     10.60 o 
   7  -4   4       42.89       45.24      8.25 o 
   8  -4   4       13.27       17.20      6.60 o 
 -10  -3   4       18.42       12.25      6.60 o 
  -9  -3   4        5.74       14.85      6.13 o 
  -8  -3   4       11.25        6.60      4.71 o 
  -7  -3   4       75.33       87.19      9.43 o 
  -6  -3   4       70.15       89.45      6.33 o 
  -5  -3   4       28.49       35.35      3.75 o 
  -4  -3   4      285.11      326.43     17.32 o 
  -2  -3   4      103.89      156.65      7.78 o 
  -1  -3   4      295.57      319.07     12.96 o 
   0  -3   4     1657.56     1577.69    141.15 o 
   1  -3   4      366.96      443.77     11.82 o 
   2  -3   4      101.62      142.09      6.83 o 
   3  -3   4       16.80        9.66      3.30 o 
   4  -3   4       35.92       34.17      5.42 o 
   5  -3   4      107.31       97.56      9.90 o 
   6  -3   4      226.66      211.85     13.90 o 
   7  -3   4       36.00       32.76      7.07 o 
   8  -3   4        2.79        9.19      5.42 o 
 -10  -2   4       16.55       13.20      6.36 o 
  -9  -2   4       98.83       89.78     11.08 o 
  -8  -2   4       69.83       93.55     10.60 o 
  -7  -2   4       93.98      134.09     10.60 o 
  -6  -2   4       53.42       65.98      8.25 o 
  -5  -2   4       68.14      115.00      8.48 o 
  -4  -2   4        1.20        0.83      2.95 o 
  -3  -2   4        0.44        0.08      0.84 o 
  -1  -2   4      867.11      897.50     35.94 o 
   0  -2   4      412.33      388.96     29.46 o 
   2  -2   4     1569.86     1846.99     40.21 o 
   3  -2   4      399.34      571.69     21.92 o 
   4  -2   4       15.65        4.95      2.83 o 
   5  -2   4       19.82       24.27      5.42 o 
   6  -2   4       19.38       20.03      5.18 o 
   7  -2   4        1.71        0.24      3.53 o 
   8  -2   4       30.91       34.41      7.54 o 
   9  -2   4        0.04        0.94      4.95 o 
 -10  -1   4       20.24       14.37      6.83 o 
  -9  -1   4        3.86        2.36      4.71 o 
  -8  -1   4      400.18      429.59     21.44 o 
  -7  -1   4      339.78      377.75     19.09 o 
  -6  -1   4       56.27       -0.24      1.89 o 
  -5  -1   4        2.91        7.31      3.77 o 
  -4  -1   4      340.85      398.72     16.73 o 
  -3  -1   4      179.06      124.89      7.07 o 
   1  -1   4     1175.10     1344.30     28.74 o 
   3  -1   4       50.58        7.54      2.12 o 
   4  -1   4     3006.76     2382.43     75.17 o 
   5  -1   4       35.75        0.00      1.18 o 
   6  -1   4       30.92        1.18      1.65 o 
   7  -1   4      550.38      559.20     24.74 o 
   8  -1   4       89.03       87.43     10.37 o 
   9  -1   4       32.90       42.65      8.25 o 
  10  -1   4        0.74        5.89      5.18 o 
 -10   0   4        1.62       -3.30      4.71 o 
  -9   0   4        0.13        2.36      4.24 o 
  -8   0   4        2.40       -4.95      3.30 o 
  -7   0   4      138.42      150.35     11.78 o 
  -6   0   4      426.37       -0.71      1.65 o 
  -5   0   4       16.41       38.65      5.66 o 
  -4   0   4      715.31      976.77     33.70 o 
  -3   0   4     1052.90     1098.60     36.29 o 
  -2   0   4       46.50       41.95      4.24 o 
  -1   0   4     1164.38     1200.31     26.15 o 
   0   0   4       20.08       20.50      2.83 o 
   1   0   4      499.50      534.63     12.66 o 
   2   0   4      176.81      198.17      6.08 o 
   3   0   4      673.66      669.72     23.57 o 
   4   0   4      725.10      812.31     20.33 o 
   5   0   4      807.40     1039.26     25.74 o 
   6   0   4       77.01       70.22      7.78 o 
   7   0   4       32.94       35.11      6.36 o 
   8   0   4      311.59      312.00     17.20 o 
   9   0   4       84.94       80.83     10.37 o 
  10   0   4        7.15       -2.12      4.71 o 
  -9   1   4        8.71        0.94      4.95 o 
  -8   1   4        1.01       -4.24      3.30 o 
  -7   1   4       35.87       28.28      6.60 o 
  -6   1   4       21.03       20.03      5.42 o 
  -5   1   4        1.72        0.24      2.83 o 
  -4   1   4      537.06      613.40     23.33 o 
  -3   1   4     2621.16     3252.92     98.97 o 
  -2   1   4     1190.84     1475.83     32.74 o 
  -1   1   4     7516.21     8068.72    167.21 o 
   0   1   4     3120.14     3440.34     71.98 o 
   1   1   4      421.96      438.23     18.85 o 
   2   1   4      980.05     1021.71     22.99 o 
   4   1   4      142.72      159.89      6.08 o 
   5   1   4        2.15        1.19      2.47 o 
   7   1   4       16.01       24.51      5.42 o 
   8   1   4       78.39      104.86     10.60 o 
   9   1   4       89.52       67.40      9.43 o 
  10   1   4       13.94       15.32      6.36 o 
  -9   2   4       29.83       50.90      9.66 o 
  -8   2   4        0.42        1.65      5.18 o 
  -7   2   4        0.49        1.18      4.24 o 
  -6   2   4      801.10      894.29     34.88 o 
  -5   2   4      211.97      265.34     14.37 o 
  -4   2   4      555.54      656.52     25.21 o 
  -3   2   4      751.83      848.58     29.46 o 
  -2   2   4     5051.94     5640.15    118.39 o 
  -1   2   4        0.68        0.42      1.00 o 
   0   2   4     3654.13     3867.74     80.98 o 
   1   2   4     1728.14     1768.09     52.79 o 
   4   2   4     1960.43     2220.30     65.28 o 
   5   2   4     1306.67     1511.47     33.88 o 
   6   2   4       45.58       41.79      4.08 o 
   7   2   4      204.98      190.22     16.73 o 
   8   2   4        2.29        7.11      3.42 o 
   9   2   4       10.66       17.67      5.66 o 
  10   2   4        9.01        8.95      5.42 o 
  11   2   4       11.75        8.25      5.89 o 
  -8   3   4      188.61      221.04     16.26 o 
  -7   3   4       63.82       82.24     10.84 o 
  -6   3   4       45.75       67.16      8.95 o 
  -5   3   4      117.49      143.75     11.31 o 
  -4   3   4      381.50      427.23     18.85 o 
  -3   3   4      343.58      378.72     11.58 o 
  -2   3   4       11.34        9.56      2.00 o 
  -1   3   4      548.28      396.84     15.79 o 
   2   3   4     2850.09     3129.31     65.96 o 
   3   3   4     1177.37     1269.02     22.92 o 
   4   3   4       71.77       78.14      3.08 o 
   5   3   4       18.05       24.75      2.10 o 
   6   3   4       97.60      110.75      4.15 o 
   7   3   4       98.34      109.46      6.07 o 
   8   3   4      191.54      201.06      9.05 o 
   9   3   4        0.91        2.98      2.83 o 
  10   3   4        0.01       -1.41      3.77 o 
  11   3   4       16.29        7.54      5.89 o 
  -8   4   4       18.15       16.02      7.07 o 
  -7   4   4        7.94        9.90      5.89 o 
  -6   4   4       14.41       21.92      5.89 o 
  -5   4   4        0.25       -1.89      3.53 o 
  -4   4   4        9.48       14.85      4.48 o 
  -2   4   4       27.58       24.27      3.77 o 
  -1   4   4        4.63        4.70      2.00 o 
   0   4   4       33.67       41.52      8.25 o 
   1   4   4       76.45       79.30      3.06 o 
   2   4   4       20.20       36.76      4.71 o 
   3   4   4     1829.66     2180.39     46.86 o 
   4   4   4       62.98       63.92      3.77 o 
   5   4   4       22.32        9.50      7.41 o 
   6   4   4       16.12       20.70      2.25 o 
   7   4   4       18.29       23.74      3.56 o 
   8   4   4      108.91      104.22     11.66 o 
   9   4   4       88.42       86.85      8.01 o 
  10   4   4       13.61       16.20      5.66 o 
  11   4   4       11.39       12.25      5.66 o 
  -7   5   4        8.44        9.37      3.79 o 
  -6   5   4       48.36       67.26      6.83 o 
  -5   5   4       45.78       33.95      4.66 o 
  -4   5   4       66.51       96.74      6.61 o 
  -2   5   4      562.83      545.91     55.97 o 
  -1   5   4      275.64      357.95     16.73 o 
   0   5   4        1.54        2.83      1.42 o 
   1   5   4      632.03      747.01     27.10 o 
   2   5   4       88.25       63.39      6.36 o 
   3   5   4      119.95      158.59      9.90 o 
   4   5   4        0.01        5.04      1.28 o 
   5   5   4        0.71       -1.76      1.17 o 
   6   5   4        9.05        6.39      1.84 o 
   7   5   4        8.06        7.75      2.07 o 
   8   5   4        0.00       -0.55      3.06 o 
   9   5   4        7.10        4.27      2.99 o 
  10   5   4        3.04        7.01      4.24 o 
  11   5   4        0.36       -4.55      3.08 o 
  -6   6   4       16.75       10.09      4.13 o 
  -5   6   4       30.19       22.04      6.72 o 
  -4   6   4       77.01       69.27      8.72 o 
  -3   6   4       36.88       32.63      4.06 o 
  -2   6   4       15.90       21.16      3.65 o 
  -1   6   4        7.37        5.42      3.77 o 
   0   6   4      638.13      766.57     28.99 o 
   1   6   4     1902.77     2243.16     71.87 o 
   2   6   4      289.13      322.37     14.85 o 
   3   6   4       21.12       23.80      5.18 o 
   4   6   4      180.50      199.58      8.14 o 
   5   6   4        1.79        5.77      5.30 o 
   6   6   4       53.26       58.41      5.03 o 
   7   6   4     1118.75     1269.53     31.13 o 
   8   6   4       50.74       49.96      7.78 o 
   9   6   4        1.21        3.77      4.01 o 
  10   6   4        2.39        1.18      4.24 o 
  11   6   4        3.61        3.53      5.18 o 
  -5   7   4      204.40      208.79     15.32 o 
  -4   7   4       21.78       20.74      6.36 o 
  -3   7   4      147.29      140.92     11.31 o 
  -2   7   4       41.42       47.37      7.78 o 
  -1   7   4       15.29       12.73      4.95 o 
   0   7   4      198.40      198.65     12.73 o 
   1   7   4        5.27        4.95      4.01 o 
   2   7   4      135.48      130.08     10.13 o 
   3   7   4      157.96      168.96     11.08 o 
   4   7   4       11.41       15.36      3.39 o 
   5   7   4       38.69       49.79      7.78 o 
   6   7   4       58.07       65.22      5.80 o 
   7   7   4     1078.45     1216.36     30.57 o 
   8   7   4      107.03      125.68      7.54 o 
   9   7   4       22.48       38.18      7.31 o 
  10   7   4        0.96       -1.41      3.77 o 
  -4   8   4       49.41       53.26      9.66 o 
  -3   8   4       21.80       32.28      7.78 o 
  -2   8   4        2.94        4.24      4.95 o 
  -1   8   4       39.53       30.87      6.60 o 
   0   8   4      143.02      154.82     12.25 o 
   1   8   4       18.96       18.62      5.66 o 
   2   8   4        0.06       -1.41      4.24 o 
   3   8   4       88.45       84.83      9.43 o 
   4   8   4       28.22       23.20      4.16 o 
   5   8   4        1.72        1.23      3.42 o 
   6   8   4        0.30        1.42      2.75 o 
   7   8   4       32.61       56.25      5.75 o 
   8   8   4       16.46       22.95      4.17 o 
   9   8   4       21.95       35.58      7.31 o 
  10   8   4        0.32        2.36      4.48 o 
  -3   9   4       16.77       17.20      7.31 o 
  -2   9   4        0.35        6.60      5.42 o 
  -1   9   4      140.04      136.21     13.67 o 
   0   9   4       15.07       13.67      5.89 o 
   1   9   4      414.16      417.57     20.97 o 
   2   9   4       16.09       21.21      6.36 o 
   3   9   4        0.67       -1.16      2.71 o 
   4   9   4       93.60       90.78      7.42 o 
   5   9   4        2.13        4.07      3.11 o 
   6   9   4        0.01       -0.90      2.77 o 
   7   9   4        0.61        0.18      3.65 o 
   8   9   4       47.84       50.32      5.83 o 
   9   9   4       48.27       58.68      9.19 o 
  -1  10   4        0.32        4.01      5.18 o 
   0  10   4        0.95        0.00      5.18 o 
   1  10   4        1.18        8.48      5.66 o 
   2  10   4       76.23       58.21      9.19 o 
   3  10   4      181.02      206.09     14.85 o 
   4  10   4       15.83        9.53      3.68 o 
   5  10   4        1.93       -0.95      3.11 o 
   6  10   4        0.82        1.45      3.22 o 
   7  10   4       16.22       13.03      4.16 o 
   8  10   4        1.77        0.71      4.71 o 
   1  11   4        0.03        0.71      5.89 o 
   2  11   4       54.67       42.98      6.16 o 
   3  11   4        4.25        4.71      3.85 o 
   4  11   4        7.60       15.74      4.59 o 
   5  11   4       91.64       65.28     10.13 o 
   6  11   4       29.57       27.10      7.31 o 
   7  11   4        1.49        2.59      5.42 o 
  -5 -10   5        0.01        1.65      4.71 o 
  -4 -10   5        0.08        0.94      4.48 o 
  -3 -10   5        8.87       11.31      5.66 o 
  -2 -10   5        1.53       -0.94      4.71 o 
  -1 -10   5        6.37        5.42      5.18 o 
  -7  -9   5        1.25       -0.47      4.24 o 
  -6  -9   5       17.62       20.97      6.60 o 
  -5  -9   5       44.27       59.62      9.43 o 
  -4  -9   5       45.55       52.79      8.72 o 
  -3  -9   5       14.15        8.01      4.95 o 
  -2  -9   5        1.12        2.59      4.24 o 
  -1  -9   5        1.36        4.95      4.24 o 
   0  -9   5       11.96       12.02      5.42 o 
   1  -9   5        1.00        4.71      4.95 o 
  -8  -8   5        0.23        5.18      4.71 o 
  -7  -8   5       31.48       42.89      8.01 o 
  -6  -8   5       42.09       29.69      6.83 o 
  -5  -8   5      209.38      201.48     13.67 o 
  -4  -8   5        0.00        3.53      4.24 o 
  -3  -8   5      345.81      353.48     18.62 o 
  -2  -8   5       29.75       28.51      6.60 o 
  -1  -8   5       63.09       81.54      9.90 o 
   0  -8   5       10.16        6.83      4.48 o 
   1  -8   5       59.27       66.45      8.95 o 
   2  -8   5        0.36        1.65      4.24 o 
  -9  -7   5        9.80        4.01      4.71 o 
  -8  -7   5        1.67        0.84      3.53 o 
  -7  -7   5       29.86       25.75      4.29 o 
  -6  -7   5        0.10        0.77      2.48 o 
  -5  -7   5        4.67        9.90      2.91 o 
  -4  -7   5       69.34       71.50      5.89 o 
  -3  -7   5      181.60      186.40      8.35 o 
  -2  -7   5      141.13      154.13      7.58 o 
  -1  -7   5        7.39       13.19      3.15 o 
   0  -7   5       15.20        7.31      5.30 o 
   1  -7   5        4.75        7.58      3.42 o 
   2  -7   5        0.01       -0.67      2.24 o 
   3  -7   5       27.98       32.76      6.60 o 
   4  -7   5       32.43       24.98      6.60 o 
   5  -7   5       15.24       19.09      6.60 o 
 -10  -6   5        0.17       -6.36      4.24 o 
  -9  -6   5       58.39       46.33      5.91 o 
  -8  -6   5        5.18        1.65      3.17 o 
  -7  -6   5       26.50       22.84      4.16 o 
  -6  -6   5       24.63       23.66      6.48 o 
  -5  -6   5       30.63       39.77      6.24 o 
  -4  -6   5       74.13       36.76      6.13 o 
  -3  -6   5      223.08      203.54     10.72 o 
  -2  -6   5       38.28       34.11      3.99 o 
  -1  -6   5      557.48      620.90     17.79 o 
   0  -6   5      921.25      964.30     24.74 o 
   1  -6   5        4.03        5.07      2.50 o 
   2  -6   5        9.45        7.19      2.13 o 
   3  -6   5        5.41        7.04      3.06 o 
   4  -6   5       13.50       12.49      4.95 o 
   5  -6   5        0.00        6.13      4.71 o 
   6  -6   5       86.19       64.80     10.13 o 
 -10  -5   5       10.62       12.02      6.13 o 
  -9  -5   5       24.06       42.65      8.25 o 
  -8  -5   5        6.31        5.01      3.05 o 
  -7  -5   5       22.07       29.31      4.32 o 
  -6  -5   5      127.26      118.28      6.99 o 
  -5  -5   5       27.41       38.30      6.36 o 
  -4  -5   5       43.04       41.47      5.66 o 
  -3  -5   5      110.05      120.75      5.99 o 
  -2  -5   5      353.64      394.36     11.98 o 
  -1  -5   5       35.58       31.94      3.49 o 
   0  -5   5       51.48       58.24      3.46 o 
   1  -5   5      146.53      144.11      7.42 o 
   2  -5   5       14.51       18.41      3.65 o 
   3  -5   5      187.02      198.39      8.31 o 
   4  -5   5      110.86      108.40      9.43 o 
   5  -5   5      117.85      121.83     12.25 o 
   6  -5   5       61.99       53.02      8.72 o 
   7  -5   5       21.69       15.55      6.36 o 
 -10  -4   5       14.58       11.31      6.36 o 
  -9  -4   5       61.58       46.19      8.48 o 
  -8  -4   5       71.34       91.67     10.37 o 
  -7  -4   5      525.45      618.07     18.49 o 
  -6  -4   5        3.86       -0.33      2.83 o 
  -5  -4   5        0.05        3.92      2.36 o 
  -4  -4   5       84.58       82.48      7.07 o 
  -3  -4   5       18.00       27.05      3.25 o 
  -2  -4   5       21.91       18.56      2.65 o 
  -1  -4   5     1528.72     1645.90     37.32 o 
   0  -4   5      219.87      215.76      5.86 o 
   1  -4   5      517.25      524.74     14.41 o 
   2  -4   5        0.03       -0.43      1.58 o 
   3  -4   5        2.10        4.30      2.12 o 
   4  -4   5       55.17       61.03      7.78 o 
   5  -4   5       42.08       41.58      5.00 o 
   6  -4   5      165.79      193.23     13.67 o 
   7  -4   5        0.18        5.18      4.95 o 
   8  -4   5       40.83       59.38     10.13 o 
 -10  -3   5        8.39        4.01      5.18 o 
  -9  -3   5       44.71       64.80      9.90 o 
  -8  -3   5       27.82       27.10      6.60 o 
  -7  -3   5        2.31        0.47      4.24 o 
  -6  -3   5      127.77      147.74      7.41 o 
  -5  -3   5      209.15      241.99      9.66 o 
  -4  -3   5       21.24       18.85      2.75 o 
  -3  -3   5      159.67      199.14      8.72 o 
  -2  -3   5      176.33      188.71     10.72 o 
  -1  -3   5     1795.86     2002.46     43.99 o 
   0  -3   5      128.97      143.43      9.43 o 
   1  -3   5     3180.10     3591.59     76.38 o 
   2  -3   5      596.08      751.15     18.63 o 
   3  -3   5       97.53      102.17      4.98 o 
   4  -3   5        3.99        6.13      3.53 o 
   5  -3   5        2.27       11.08      4.01 o 
   6  -3   5      277.94      309.65     17.20 o 
   7  -3   5      119.50      135.50     13.43 o 
   8  -3   5        7.66        9.66      5.42 o 
 -10  -2   5       19.22       23.57      7.31 o 
  -9  -2   5        4.27        7.07      5.42 o 
  -8  -2   5        0.31       -3.06      3.77 o 
  -7  -2   5      143.53      207.37     13.43 o 
  -6  -2   5      250.40      294.33     15.55 o 
  -5  -2   5      240.81      256.62     13.20 o 
  -4  -2   5      387.38      468.18     18.97 o 
  -2  -2   5      161.72      183.83      6.50 o 
  -1  -2   5      370.36      340.54      9.49 o 
   0  -2   5      824.10      947.33     21.90 o 
   1  -2   5     2233.61     2659.11     56.79 o 
   2  -2   5      465.60      601.08     14.93 o 
   3  -2   5       30.18       41.37      6.95 o 
   4  -2   5        4.17        6.60      2.83 o 
   5  -2   5      289.34      336.27     16.97 o 
   6  -2   5       51.46       47.84      7.31 o 
   7  -2   5      115.41      114.76     11.78 o 
   8  -2   5       65.24       57.50      9.19 o 
   9  -2   5        0.50        1.89      4.71 o 
 -10  -1   5       13.56        8.95      6.36 o 
  -9  -1   5       39.85       34.88      7.78 o 
  -8  -1   5       98.63      110.99     11.78 o 
  -7  -1   5        9.68       13.43      5.42 o 
  -6  -1   5      392.96        0.71      1.89 o 
  -5  -1   5      763.76      832.08     30.63 o 
  -4  -1   5      288.63      353.00     15.32 o 
  -3  -1   5      481.80      406.50     16.26 o 
  -2  -1   5       38.16       37.94      4.24 o 
  -1  -1   5        4.44        1.61      1.65 o 
   1  -1   5     1956.65     2164.53     45.65 o 
   2  -1   5      162.35      206.15      5.83 o 
   3  -1   5      210.36      241.78      6.85 o 
   4  -1   5       97.48        0.71      1.18 o 
   5  -1   5        5.58        2.12      1.89 o 
   6  -1   5      217.13        1.18      1.65 o 
   7  -1   5      152.36      174.15     12.25 o 
   8  -1   5      615.67      547.65     25.45 o 
   9  -1   5        8.90       13.43      5.42 o 
  -9   0   5        1.06        7.07      5.18 o 
  -8   0   5       14.16       14.14      5.42 o 
  -7   0   5      331.56      356.07     18.62 o 
  -6   0   5      350.38        4.48      3.30 o 
  -5   0   5       56.74       59.62      7.31 o 
  -4   0   5     3623.70     4506.35    136.68 o 
  -3   0   5      327.23      388.35     16.02 o 
  -2   0   5      417.00      441.66     11.39 o 
  -1   0   5     2145.50     2380.20     50.65 o 
   0   0   5        0.06       -0.62      1.07 o 
   1   0   5     5797.98     6069.53    126.31 o 
   2   0   5        5.62        4.28      1.41 o 
   3   0   5       42.59       36.41      3.00 o 
   4   0   5      552.28      616.64     16.33 o 
   5   0   5       15.10        7.98      2.24 o 
   6   0   5       24.94       46.66      6.60 o 
   7   0   5       51.75       48.07      7.31 o 
   8   0   5       83.28      102.04     11.08 o 
   9   0   5        0.52       -5.30      3.53 o 
  10   0   5        6.27        1.41      4.71 o 
  -9   1   5        2.45        2.59      4.95 o 
  -8   1   5       13.37       12.96      5.89 o 
  -7   1   5        7.22        0.71      4.24 o 
  -6   1   5      472.70      498.17     22.39 o 
  -5   1   5        5.22       -4.24      2.83 o 
  -4   1   5        6.42        6.36      3.30 o 
  -3   1   5       93.70      136.91      8.48 o 
  -2   1   5       60.91       48.94     10.84 o 
  -1   1   5     2758.14     2991.73     63.49 o 
   0   1   5     2217.46     2489.17     52.82 o 
   1   1   5     4148.83     4591.43     96.06 o 
   2   1   5        4.52        3.65      1.30 o 
   3   1   5     1018.06     1075.66     61.86 o 
   4   1   5       52.31       65.77      7.19 o 
   5   1   5      436.37      509.20     11.84 o 
   6   1   5       72.17       82.74      5.57 o 
   7   1   5       78.12       79.41      8.72 o 
   8   1   5       11.02       11.08      4.71 o 
   9   1   5       27.57       19.32      5.89 o 
  10   1   5      209.20      243.90     16.73 o 
  -9   2   5        0.74       -6.72      4.48 o 
  -8   2   5       11.77        8.25      5.18 o 
  -7   2   5        6.59       -0.71      4.24 o 
  -6   2   5       53.31       57.73      8.48 o 
  -5   2   5      168.87      204.78     12.73 o 
  -4   2   5      126.17      151.29      9.66 o 
  -3   2   5       93.45      131.14      5.83 o 
  -2   2   5     4498.31     5259.97    110.81 o 
  -1   2   5       44.33       49.72      4.48 o 
   0   2   5     1966.33     2101.58     48.19 o 
   1   2   5     2163.26     2214.95     47.32 o 
   3   2   5      450.67      514.66     18.15 o 
   4   2   5      824.82      960.69     26.63 o 
   6   2   5       38.61       47.13      6.13 o 
   7   2   5        0.33        1.71      1.82 o 
   8   2   5        0.02        2.21      2.38 o 
   9   2   5        0.00        0.24      3.30 o 
  10   2   5       43.74       42.89      8.25 o 
  11   2   5       20.10       15.32      6.83 o 
  -8   3   5        0.12       -1.65      4.71 o 
  -7   3   5       50.54       54.44      8.95 o 
  -6   3   5       82.63       97.56     10.60 o 
  -5   3   5        0.78        3.53      4.24 o 
  -4   3   5        8.84        7.07      2.67 o 
  -3   3   5       22.83       27.25      5.30 o 
  -2   3   5     1697.18     2070.14     45.90 o 
  -1   3   5     1172.96     1305.60     29.56 o 
   0   3   5       43.04       47.53      2.88 o 
   4   3   5      374.62      521.07     10.77 o 
   5   3   5       57.84       76.11      3.20 o 
   6   3   5        9.15        6.72      2.24 o 
   7   3   5       17.57       21.09      3.41 o 
   8   3   5       10.31       14.39      3.77 o 
   9   3   5        5.45        9.01      3.25 o 
  10   3   5       31.49       32.76      7.31 o 
  11   3   5        2.37       -1.41      4.71 o 
  -8   4   5        2.99        0.71      5.42 o 
  -7   4   5      150.34      151.52     12.73 o 
  -6   4   5      225.81      214.97     30.75 o 
  -5   4   5       21.58       22.97      5.18 o 
  -4   4   5       77.81       67.50      5.67 o 
  -3   4   5      117.44      116.83      5.91 o 
  -2   4   5      314.11      343.48     10.60 o 
  -1   4   5     1841.64      765.39     27.57 o 
   1   4   5       61.97       78.80      3.06 o 
   2   4   5      473.65      534.96     19.56 o 
   3   4   5       95.46       87.74      3.67 o 
   4   4   5     2208.25     2494.25     54.19 o 
   5   4   5      411.68      472.72     19.79 o 
   6   4   5       73.66      102.72      5.64 o 
   7   4   5        0.15       -1.47      2.59 o 
   8   4   5        1.11       -0.21      3.18 o 
   9   4   5       75.63       80.41      6.66 o 
  10   4   5       14.39        5.23      3.49 o 
  11   4   5        8.01        6.36      4.95 o 
  -7   5   5       11.15        3.65      4.12 o 
  -6   5   5       97.50      106.77      8.33 o 
  -5   5   5       33.35       42.88      5.32 o 
  -4   5   5        3.57        3.04      2.65 o 
  -3   5   5       26.03       11.31     10.96 o 
  -2   5   5       40.72       39.59      5.18 o 
  -1   5   5      375.42      514.43     21.21 o 
   0   5   5      400.41      428.87     17.91 o 
   1   5   5       53.40       82.67     12.73 o 
   2   5   5      188.70      196.30     10.84 o 
   3   5   5       47.11       41.95      5.89 o 
   4   5   5      300.76      349.94      8.10 o 
   5   5   5       96.13      105.94      4.36 o 
   6   5   5      358.59      412.41      9.98 o 
   7   5   5       39.26       46.30      4.64 o 
   8   5   5        0.13        4.00      2.75 o 
   9   5   5       10.51        3.65      3.06 o 
  10   5   5        5.40       -0.42      3.08 o 
  11   5   5        3.30       -2.95      2.99 o 
  -6   6   5        4.82        4.48      4.71 o 
  -5   6   5       17.14       21.44      6.60 o 
  -4   6   5       14.35       11.55      4.95 o 
  -3   6   5       84.83       94.02     10.37 o 
  -2   6   5      109.83      113.35     11.08 o 
  -1   6   5        4.16        7.54      4.01 o 
   0   6   5        0.35        3.06      3.53 o 
   1   6   5      112.40      119.24      9.66 o 
   2   6   5      275.45      340.75     16.26 o 
   3   6   5        3.84        5.42      4.24 o 
   4   6   5      426.27      450.66     13.47 o 
   5   6   5      145.18      156.80      7.35 o 
   6   6   5       52.03       51.01      4.73 o 
   7   6   5        5.64        9.27      3.00 o 
   8   6   5       21.59       26.86      6.60 o 
   9   6   5       17.06       18.85      5.89 o 
  10   6   5        0.88        3.06      4.48 o 
  11   6   5        2.04       10.60      5.66 o 
  -5   7   5       11.64        5.18      4.95 o 
  -4   7   5       14.88       15.32      5.89 o 
  -3   7   5       37.46       34.41      7.54 o 
  -2   7   5      171.32      173.20     12.49 o 
  -1   7   5        1.40        4.48      4.48 o 
   0   7   5        5.14        8.95      4.71 o 
   1   7   5       25.28       16.26      5.42 o 
   2   7   5      239.36      262.28     14.61 o 
   3   7   5      345.72      342.64     17.44 o 
   4   7   5      150.36      145.88     13.31 o 
   5   7   5      165.81      154.42      7.55 o 
   6   7   5     1116.04     1118.75     28.30 o 
   7   7   5       10.89       16.66      3.72 o 
   8   7   5       79.54       73.52      9.43 o 
   9   7   5      125.54      146.57     12.49 o 
  10   7   5        1.11       -1.89      4.24 o 
  -4   8   5       19.53       15.79      6.36 o 
  -3   8   5       53.35       54.67      9.19 o 
  -2   8   5       20.00       20.03      6.60 o 
  -1   8   5        0.30       -2.59      3.77 o 
   0   8   5       28.48       27.81      6.83 o 
   1   8   5       59.93       54.44      8.01 o 
   2   8   5      116.39      130.79     12.02 o 
   3   8   5        0.05        3.53      4.95 o 
   4   8   5       70.04       63.46      5.91 o 
   5   8   5        0.22       -0.66      2.35 o 
   6   8   5       25.96       29.09      4.49 o 
   7   8   5       24.57       18.57      3.85 o 
   8   8   5      163.12      200.71      9.55 o 
   9   8   5        0.66        1.18      4.24 o 
  10   8   5       12.27       33.46      8.01 o 
  -3   9   5        7.23        5.42      5.66 o 
  -2   9   5       34.38       38.41      8.25 o 
  -1   9   5       18.96       16.26      6.83 o 
   0   9   5      272.57      254.27     16.26 o 
   1   9   5      104.14      116.18     12.02 o 
   2   9   5       49.90       30.63      7.07 o 
   3   9   5        1.37        3.77      4.95 o 
   4   9   5        5.13        7.51      3.45 o 
   5   9   5      133.05      139.54      8.52 o 
   6   9   5        4.79        2.36      3.53 o 
   7   9   5       32.75       33.54      5.08 o 
   8   9   5        2.34        0.58      5.30 o 
   9   9   5       84.70      104.63     12.25 o 
  -1  10   5       18.98        3.77      6.13 o 
   0  10   5        5.96        2.59      5.66 o 
   1  10   5      140.93      122.30     13.20 o 
   2  10   5        9.66        4.71      5.42 o 
   3  10   5       55.83       45.82      5.97 o 
   4  10   5        6.43       -0.66      3.17 o 
   5  10   5       16.14       22.61      4.75 o 
   6  10   5       10.57        8.55      5.54 o 
   7  10   5        2.12        3.12      3.28 o 
   8  10   5        0.37        0.71      3.17 o 
   2  11   5       33.11       28.04      8.25 o 
   3  11   5        0.84       -0.56      3.44 o 
   4  11   5       32.53       36.99      6.14 o 
   5  11   5        1.28        2.17      3.89 o 
   6  11   5        1.88       -1.56      5.66 o 
   7  11   5        0.42        5.89      5.18 o 
  -4 -10   6       38.12       23.09      7.07 o 
  -3 -10   6        1.83        0.24      5.18 o 
  -7  -9   6        3.33        1.65      4.95 o 
  -6  -9   6        8.45        4.48      4.95 o 
  -5  -9   6        6.47       -2.36      3.77 o 
  -4  -9   6        1.81        0.47      4.01 o 
  -3  -9   6       66.18       53.26      8.95 o 
  -2  -9   6        9.45        4.01      4.71 o 
  -1  -9   6        9.00        2.59      4.48 o 
   0  -9   6        2.14       22.15      6.36 o 
   1  -9   6        2.40        2.59      4.48 o 
  -8  -8   6       26.26       33.23      8.01 o 
  -7  -8   6        1.23       -1.65      4.01 o 
  -6  -8   6       11.81        6.13      4.48 o 
  -5  -8   6        0.00        0.00      4.01 o 
  -4  -8   6        0.83       -1.18      4.01 o 
  -3  -8   6       74.71       69.99      9.19 o 
  -2  -8   6        2.11       -1.65      3.30 o 
  -1  -8   6        2.40       -0.94      3.53 o 
   0  -8   6       15.74        6.36      4.48 o 
   1  -8   6        0.02       -1.89      3.53 o 
  -9  -7   6        2.88        7.70      3.72 o 
  -8  -7   6        8.98        2.96      4.36 o 
  -7  -7   6       15.79       13.40      3.79 o 
  -6  -7   6       20.26       18.29      3.79 o 
  -5  -7   6       53.34       67.17      5.90 o 
  -4  -7   6      114.97       91.51      6.78 o 
  -3  -7   6       33.50       34.76      4.46 o 
  -2  -7   6       17.70       22.77      3.75 o 
  -1  -7   6       31.45       27.38      4.16 o 
   0  -7   6        0.64       -1.89      2.21 o 
   1  -7   6       37.76       44.35      4.99 o 
   2  -7   6       46.17       42.17      5.08 o 
   3  -7   6       31.96       45.01      8.01 o 
   4  -7   6        9.82        9.90      5.42 o 
  -9  -6   6        4.32        5.09      3.49 o 
  -8  -6   6       14.81        5.84      5.54 o 
  -7  -6   6       21.05       25.37      4.39 o 
  -6  -6   6        2.89        3.24      2.60 o 
  -5  -6   6       19.20       16.93      3.33 o 
  -4  -6   6       19.31       19.83      3.77 o 
  -3  -6   6       66.97       75.94      5.90 o 
  -2  -6   6      666.90      724.68     19.82 o 
  -1  -6   6     1095.76     1165.97     29.07 o 
   0  -6   6      803.48      879.59     23.16 o 
   1  -6   6       55.16       57.98      5.41 o 
   2  -6   6       56.65       51.60      6.83 o 
   3  -6   6      291.16      299.75     16.73 o 
   4  -6   6        1.53        4.48      4.24 o 
   5  -6   6       15.93       15.08      5.89 o 
 -10  -5   6        4.73       -4.71      4.48 o 
  -9  -5   6        0.04       -0.47      4.71 o 
  -8  -5   6       12.57       13.20      3.83 o 
  -7  -5   6      165.20      199.55     14.14 o 
  -6  -5   6      140.12      150.60      7.75 o 
  -5  -5   6      132.48      151.53      7.33 o 
  -4  -5   6       25.77       27.57      4.95 o 
  -3  -5   6      317.34      331.97     16.85 o 
  -2  -5   6      150.39      155.21      9.07 o 
  -1  -5   6      726.69      802.20     20.83 o 
   0  -5   6      205.27      224.15     20.62 o 
   1  -5   6       24.36       26.04      3.41 o 
   2  -5   6       13.22       15.04      2.99 o 
   3  -5   6       48.91       60.39      5.30 o 
   4  -5   6        5.71        5.42      4.01 o 
   5  -5   6       23.16       17.44      5.89 o 
   6  -5   6       46.42       45.01      8.48 o 
 -10  -4   6        0.02       -3.77      5.18 o 
  -9  -4   6       75.33       96.15     11.78 o 
  -8  -4   6      138.69      165.66     12.73 o 
  -7  -4   6        1.06        5.97      2.99 o 
  -6  -4   6        0.20       -1.95      2.08 o 
  -3  -4   6      221.46      217.01     18.62 o 
  -2  -4   6        0.02       -0.35      1.67 o 
  -1  -4   6       22.90       23.33      3.00 o 
   0  -4   6      102.99      108.51      3.91 o 
   1  -4   6       30.88       27.55      3.25 o 
   2  -4   6       30.53       43.87      4.08 o 
   3  -4   6       76.02       85.47      5.31 o 
   4  -4   6        0.10        2.59      3.30 o 
   5  -4   6        1.45        1.41      3.53 o 
   6  -4   6        0.87        8.25      4.71 o 
   7  -4   6       82.46       65.75      9.90 o 
 -10  -3   6        1.98        7.54      5.66 o 
  -9  -3   6        1.34       -1.41      4.48 o 
  -8  -3   6      294.86      330.62     18.62 o 
  -7  -3   6       24.38       22.15      6.13 o 
  -6  -3   6      151.69      155.53     11.08 o 
  -5  -3   6      166.69      222.49      9.19 o 
  -4  -3   6        3.42        0.44      1.09 o 
  -3  -3   6      614.58      693.34     18.16 o 
  -2  -3   6      501.08      559.32     15.00 o 
  -1  -3   6        3.07       20.27      6.01 o 
   0  -3   6        0.42       -0.17      1.41 o 
   1  -3   6        9.65        6.81      1.81 o 
   2  -3   6      656.43      727.84     18.34 o 
   3  -3   6      193.85      184.48      7.02 o 
   4  -3   6        2.37       -1.65      2.12 o 
   5  -3   6       87.09      116.65      9.66 o 
   6  -3   6       23.78       28.99      6.36 o 
   7  -3   6        9.38        2.36      3.77 o 
   8  -3   6        7.67        1.65      4.71 o 
 -10  -2   6        1.76       -0.24      4.71 o 
  -9  -2   6       10.63       17.44      6.36 o 
  -8  -2   6        0.02       -3.30      4.24 o 
  -7  -2   6      363.29      430.53     20.97 o 
  -6  -2   6      101.30       90.73      9.43 o 
  -5  -2   6      188.78      220.10     12.49 o 
  -4  -2   6        3.18        0.02      2.71 o 
  -3  -2   6       79.87      110.48      3.63 o 
  -2  -2   6      200.27      182.37      6.75 o 
  -1  -2   6       35.44       47.63      3.49 o 
   0  -2   6       87.35       91.60      4.32 o 
   1  -2   6      285.54      322.56      9.29 o 
   2  -2   6      772.10      943.80     34.17 o 
   3  -2   6     1036.90     1174.22     33.34 o 
   4  -2   6      652.53      728.16     28.28 o 
   5  -2   6        3.31        7.54      3.53 o 
   6  -2   6      156.15      156.94     11.78 o 
   7  -2   6       17.58       12.25      5.18 o 
   8  -2   6       18.45       20.50      5.89 o 
   9  -2   6       18.17       14.37      6.13 o 
 -10  -1   6        0.15       -0.47      5.42 o 
  -9  -1   6       13.23       12.49      5.89 o 
  -8  -1   6       62.78       61.27      9.43 o 
  -7  -1   6        5.26        2.83      4.48 o 
  -6  -1   6        0.05       -0.94      1.89 o 
  -5  -1   6       18.77       -0.94      1.65 o 
  -2  -1   6       24.26       25.88      2.09 o 
  -1  -1   6        0.17       -0.47      0.71 o 
   0  -1   6       28.51       41.71      4.01 o 
   1  -1   6      490.11      597.44     13.91 o 
   2  -1   6      994.00     1037.64     22.97 o 
   3  -1   6       27.56       31.74      2.21 o 
   4  -1   6      253.42        0.47      1.18 o 
   5  -1   6       45.65        0.47      1.41 o 
   6  -1   6       12.03        2.13      3.06 o 
   7  -1   6        0.29       -4.24      2.83 o 
   8  -1   6        0.62        0.94      4.01 o 
   9  -1   6       87.62       97.80     12.02 o 
  -9   0   6       29.63       28.99      7.54 o 
  -8   0   6       33.29       16.73      6.13 o 
  -7   0   6        7.52        4.24      4.48 o 
  -6   0   6      240.71      244.37     14.85 o 
  -5   0   6      132.53      157.18     10.60 o 
  -4   0   6      744.34      915.03     32.76 o 
  -3   0   6     1224.10     1464.57     47.84 o 
  -2   0   6       94.94       93.65      4.13 o 
  -1   0   6       18.28       22.77      2.71 o 
   0   0   6       16.34       19.18      2.00 o 
   1   0   6       16.47       11.65      1.74 o 
   2   0   6      800.72      833.48     19.74 o 
   3   0   6       46.56       43.75      3.50 o 
   4   0   6        0.47        0.47      1.33 o 
   5   0   6      419.70      490.68     14.66 o 
   6   0   6       27.79       25.21      3.77 o 
   7   0   6     1043.27     1268.51     45.95 o 
   8   0   6       22.51       24.51      5.89 o 
   9   0   6        3.30        5.66      4.95 o 
  10   0   6       15.08        3.53      4.95 o 
  -9   1   6        6.89        2.59      4.95 o 
  -8   1   6       70.14       65.51      9.90 o 
  -7   1   6       33.02       32.52      6.83 o 
  -6   1   6       34.76       27.81      6.36 o 
  -5   1   6      702.77      809.93     30.87 o 
  -4   1   6       41.25       50.66      6.60 o 
  -3   1   6      187.65      239.27      8.16 o 
  -2   1   6     6387.77     7792.26    230.23 o 
  -1   1   6      296.66      318.06      8.90 o 
   0   1   6       28.71       30.52      2.71 o 
   1   1   6     5489.99     6027.71    125.81 o 
   2   1   6      499.57      538.59     57.73 o 
   3   1   6       27.75       23.19      2.58 o 
   4   1   6       94.46       92.76      4.75 o 
   5   1   6        0.16        0.94      1.50 o 
   6   1   6      128.00      132.76      6.58 o 
   7   1   6        5.30       16.63      3.25 o 
   8   1   6        6.52        1.41      3.53 o 
   9   1   6        3.20        4.48      4.48 o 
  10   1   6        4.28        3.77      5.18 o 
  -9   2   6       25.61       41.24      8.95 o 
  -8   2   6        0.13        3.30      5.42 o 
  -7   2   6       31.34       33.46      7.31 o 
  -6   2   6        3.53        8.72      4.71 o 
  -5   2   6       11.81       13.90      5.18 o 
  -4   2   6      400.19      386.24     12.24 o 
  -3   2   6        0.75       -1.37      1.74 o 
  -2   2   6      121.85      115.85      5.25 o 
  -1   2   6     1199.22     1428.18     34.52 o 
   2   2   6     1916.66     1071.27     35.35 o 
   3   2   6     3552.21     4180.55     88.81 o 
   4   2   6       63.94       54.19      5.54 o 
   5   2   6       27.61       25.17      3.15 o 
   7   2   6       60.67       76.12      8.48 o 
   8   2   6        1.06        1.21      2.26 o 
   9   2   6        0.33        2.83      4.24 o 
  10   2   6        6.55       17.20      6.36 o 
  -8   3   6        0.74        0.47      4.71 o 
  -7   3   6       95.81       95.44     11.31 o 
  -6   3   6       47.30       51.14      7.78 o 
  -5   3   6        0.02       -2.24      2.67 o 
  -4   3   6      193.72      192.32      8.33 o 
  -3   3   6        4.37        4.48      2.17 o 
  -2   3   6      418.65      495.03     19.68 o 
  -1   3   6      957.47     1228.75     28.31 o 
   0   3   6      469.73      541.91     13.78 o 
   1   3   6       56.17       89.35      3.79 o 
   2   3   6      129.19      109.91      4.48 o 
   3   3   6     1074.94     1293.85     29.38 o 
   4   3   6      252.73      263.11      9.78 o 
   5   3   6      472.09      504.36     14.49 o 
   7   3   6       35.95       48.07      6.60 o 
   8   3   6        6.49       10.36      3.25 o 
   9   3   6        6.19        4.42      2.99 o 
  10   3   6       21.38       25.67      4.80 o 
  11   3   6        1.59       -1.89      4.95 o 
  -7   4   6       23.98       24.27      4.75 o 
  -6   4   6        0.83        4.07      3.08 o 
  -5   4   6      348.87      339.39     12.49 o 
  -4   4   6        7.41        8.38      2.99 o 
  -3   4   6      441.08      464.75     13.89 o 
  -2   4   6      115.50      137.43      6.27 o 
  -1   4   6        0.57        4.18      2.47 o 
   0   4   6     3451.48     3673.26     78.29 o 
   1   4   6      408.99      441.97     20.38 o 
   3   4   6        2.98        5.07      1.65 o 
   4   4   6        2.89        5.43      1.28 o 
   5   4   6       32.76       31.94      2.45 o 
   6   4   6      337.53      362.47     11.78 o 
   7   4   6      280.07      282.44     10.53 o 
   8   4   6        0.88       -0.52      2.24 o 
   9   4   6       17.41        4.73      4.01 o 
  10   4   6        3.05        6.67      3.89 o 
  11   4   6        5.11        7.78      4.00 o 
  -7   5   6       35.09       17.34      9.66 o 
  -6   5   6        2.10        3.61      5.66 o 
  -5   5   6      105.17      123.08     15.55 o 
  -4   5   6      105.42       80.44      6.31 o 
  -3   5   6       24.00       38.78      4.39 o 
  -1   5   6       27.23       42.18      4.71 o 
   0   5   6      500.47      546.00     18.62 o 
   1   5   6     1146.99     1163.96     26.34 o 
   2   5   6        0.02       -0.94      2.83 o 
   3   5   6       41.75       38.75      2.19 o 
   4   5   6       52.52       84.36      4.09 o 
   5   5   6        4.60        7.87      1.65 o 
   6   5   6       13.83       10.59      2.12 o 
   7   5   6      614.19      701.62     19.35 o 
   8   5   6      116.98      136.14      7.28 o 
   9   5   6       75.07       93.42      7.31 o 
  10   5   6        0.75        3.55      3.25 o 
  11   5   6        2.03        8.25      5.66 o 
  -6   6   6       63.61       68.10     10.13 o 
  -5   6   6        3.55        4.71      4.71 o 
  -4   6   6       29.24       34.64      6.83 o 
  -3   6   6        2.38        0.47      3.30 o 
  -2   6   6       17.78       22.15      5.66 o 
   0   6   6       34.88       44.07      7.07 o 
   1   6   6        2.78        0.94      3.77 o 
   2   6   6      191.75      216.56     12.49 o 
   3   6   6      293.84      293.15     15.55 o 
   4   6   6       97.79      142.10     10.84 o 
   5   6   6      482.65      547.89     15.69 o 
   6   6   6      242.00      243.35      9.33 o 
   7   6   6        0.02        0.94      4.01 o 
   8   6   6      219.56      233.29     15.08 o 
   9   6   6       68.40       91.90     11.08 o 
  10   6   6       36.30       41.24      8.01 o 
  11   6   6        6.73        7.07      5.42 o 
  -5   7   6       45.94       43.36      8.25 o 
  -4   7   6       28.98       32.76      7.54 o 
  -3   7   6        5.80        0.71      4.24 o 
  -2   7   6       89.76       68.34      9.43 o 
  -1   7   6       35.58       35.82      6.83 o 
   0   7   6      331.44      340.52     18.15 o 
   1   7   6       32.07       35.58      6.36 o 
   2   7   6       93.16      111.93      9.90 o 
   3   7   6       48.18       59.38      8.25 o 
   4   7   6       55.76       86.72      9.66 o 
   5   7   6        5.86        3.86      2.78 o 
   6   7   6        0.84        0.70      2.77 o 
   7   7   6      278.52      278.40     10.84 o 
   8   7   6        8.26        2.83      4.24 o 
   9   7   6        6.54       12.25      5.89 o 
  10   7   6        1.47       -0.24      4.71 o 
  -4   8   6       11.28       12.73      6.13 o 
  -3   8   6       32.30       19.09      6.36 o 
  -2   8   6       81.02       70.46      9.90 o 
  -1   8   6       21.08       14.61      5.89 o 
   0   8   6       37.47       33.23      7.31 o 
   1   8   6      349.16      390.24     19.56 o 
   2   8   6       14.78       15.32      5.66 o 
   3   8   6       98.31       76.82      9.66 o 
   4   8   6        0.67       -0.04      2.53 o 
   5   8   6      174.97      203.54      9.24 o 
   6   8   6      299.03      282.73     13.79 o 
   7   8   6        0.59       -3.55      4.48 o 
   8   8   6       19.11       19.09      6.36 o 
   9   8   6       34.61       37.94      8.01 o 
  10   8   6       47.56       49.49      9.43 o 
  -2   9   6        3.70        4.48      5.66 o 
  -1   9   6        0.08        3.06      5.42 o 
   0   9   6        0.02       -1.65      4.95 o 
   1   9   6      150.37      102.27     11.55 o 
   2   9   6       15.75       17.91      6.36 o 
   3   9   6       38.39       35.35      7.78 o 
   4   9   6       13.24       12.28      5.07 o 
   5   9   6       17.30       22.29      4.41 o 
   6   9   6        1.07        1.08      2.83 o 
   7   9   6        0.05        3.75      3.22 o 
   8   9   6        8.47       13.43      5.89 o 
   9   9   6        2.32        0.94      4.48 o 
  -1  10   6       49.21       40.53      8.95 o 
   0  10   6        6.63        6.36      6.13 o 
   1  10   6        9.87        6.36      5.66 o 
   2  10   6        0.02       -1.41      5.18 o 
   3  10   6        0.12       -6.60      4.95 o 
   4  10   6        5.31        8.32      4.02 o 
   5  10   6       46.66       37.94      5.64 o 
   6  10   6        2.37        2.85      3.22 o 
   7  10   6        1.89        0.46      3.15 o 
   8  10   6        1.14       -0.17      3.11 o 
   2  11   6       49.31       72.11     11.55 o 
   3  11   6       71.49       66.14      7.49 o 
   4  11   6        0.27       -1.23      3.45 o 
   5  11   6       33.74       29.17      5.57 o 
   6  11   6        0.44        6.21      3.68 o 
  -6  -9   7       11.24       16.97      6.36 o 
  -5  -9   7        2.88        1.65      4.71 o 
  -4  -9   7       44.81       35.82      8.01 o 
  -3  -9   7        4.46       -0.47      4.48 o 
  -2  -9   7        5.09        1.89      4.71 o 
  -1  -9   7        6.11       -0.47      4.01 o 
   0  -9   7       25.32       27.81      7.31 o 
  -7  -8   7       34.57       31.11      7.31 o 
  -6  -8   7        0.15        0.71      3.77 o 
  -5  -8   7        3.93       -1.18      4.01 o 
  -4  -8   7        8.46        4.71      4.48 o 
  -3  -8   7       22.28       15.32      5.89 o 
  -2  -8   7        0.12        0.71      4.01 o 
  -1  -8   7       31.95       23.09      6.13 o 
   0  -8   7        1.16       -0.71      3.53 o 
   1  -8   7        0.17        0.47      4.48 o 
  -8  -7   7       17.79       20.40      4.53 o 
  -7  -7   7       12.95       10.51      3.89 o 
  -6  -7   7        0.26        1.18      3.77 o 
  -5  -7   7      105.20       98.82      7.28 o 
  -4  -7   7        2.36        0.59      2.50 o 
  -3  -7   7       34.03       32.40      4.41 o 
  -2  -7   7      107.34      119.50     12.96 o 
  -1  -7   7       15.04       10.93      4.60 o 
   0  -7   7      102.06      104.82      7.49 o 
   1  -7   7        0.19       -2.00      2.33 o 
   2  -7   7        5.74       14.85      5.42 o 
   3  -7   7       23.01       11.55      5.18 o 
   4  -7   7        3.14       -1.65      4.48 o 
  -9  -6   7       24.88       27.80      5.16 o 
  -8  -6   7        0.82        0.48      5.54 o 
  -7  -6   7        0.59        2.39      2.91 o 
  -6  -6   7       10.49        5.18      2.83 o 
  -5  -6   7        0.09        1.45      2.26 o 
  -4  -6   7       73.44       65.62      5.80 o 
  -3  -6   7        0.07       -0.93      2.04 o 
  -2  -6   7      297.88      318.78     19.44 o 
  -1  -6   7      521.49      529.40     16.00 o 
   0  -6   7      380.76      418.51     13.75 o 
   1  -6   7        0.03       -1.89      2.15 o 
   2  -6   7       45.98       49.69      5.13 o 
   3  -6   7        9.82       11.31      4.71 o 
   4  -6   7       50.29       45.48      8.48 o 
   5  -6   7        0.54        4.24      5.18 o 
  -9  -5   7        2.86        1.41      4.71 o 
  -8  -5   7        2.34        4.45      3.17 o 
  -7  -5   7        5.78        4.69      2.91 o 
  -6  -5   7       13.48       18.49      3.65 o 
  -5  -5   7       34.65       29.34      4.08 o 
  -4  -5   7       44.63       38.61      4.32 o 
  -3  -5   7       60.60       69.98      5.50 o 
  -2  -5   7       44.07       53.81      4.82 o 
  -1  -5   7      231.68      270.46      9.83 o 
   0  -5   7       37.71       41.53      4.32 o 
   1  -5   7       16.00       10.42      2.83 o 
   2  -5   7      262.68      248.46     11.31 o 
   3  -5   7        0.16       -0.47      3.06 o 
   4  -5   7       45.78       53.02      8.01 o 
   5  -5   7      123.74      157.18     12.96 o 
   6  -5   7        0.21        2.12      4.24 o 
  -9  -4   7        7.08       12.96      6.13 o 
  -8  -4   7       48.74       57.03      9.19 o 
  -7  -4   7      175.26      178.62     12.49 o 
  -6  -4   7       15.97       40.25      6.95 o 
  -5  -4   7       27.91       30.40      5.89 o 
  -4  -4   7       37.62       30.63      5.42 o 
  -3  -4   7       67.33       76.62      5.50 o 
  -2  -4   7        2.00        3.58      2.08 o 
  -1  -4   7        4.40        2.11      1.91 o 
   0  -4   7       24.66       30.11      5.42 o 
   1  -4   7       56.86       75.62      4.75 o 
   2  -4   7        1.17        1.01      1.91 o 
   3  -4   7       11.98       10.37      4.24 o 
   4  -4   7       79.77       90.02      9.90 o 
   5  -4   7      157.43      139.98     11.78 o 
   6  -4   7       88.39       89.47      7.90 o 
   7  -4   7        1.44       -0.94      4.48 o 
  -9  -3   7        4.95        5.18      5.42 o 
  -8  -3   7        1.51        3.77      5.18 o 
  -7  -3   7       31.75       35.82      7.07 o 
  -6  -3   7       24.00       26.86      6.36 o 
  -5  -3   7        6.95        3.57      2.36 o 
  -3  -3   7       17.42       18.98      2.91 o 
  -2  -3   7      227.11      282.47      9.50 o 
  -1  -3   7     1314.89     1466.32     33.81 o 
   0  -3   7        3.87       10.18      2.24 o 
   1  -3   7      556.59      635.33     16.55 o 
   2  -3   7       84.95       93.69      4.98 o 
   3  -3   7       61.14       66.22      7.54 o 
   4  -3   7        8.33       12.25      4.01 o 
   5  -3   7       32.21       33.93      6.36 o 
   6  -3   7       74.60       92.38     10.84 o 
   7  -3   7       10.48       12.49      5.18 o 
   8  -3   7        3.25        3.77      4.71 o 
  -9  -2   7        2.81       -4.95      4.48 o 
  -8  -2   7       15.33       21.68      6.83 o 
  -7  -2   7       59.93       56.08      8.48 o 
  -6  -2   7      158.26      188.05     12.73 o 
  -5  -2   7       33.88       27.34      5.66 o 
  -4  -2   7       10.02        9.19      3.77 o 
  -3  -2   7      127.00      142.51      4.37 o 
  -2  -2   7      434.50      485.01     13.49 o 
  -1  -2   7     3284.00     3819.58     81.31 o 
   0  -2   7       12.59        7.35      2.47 o 
   1  -2   7       10.20       15.24      2.24 o 
   2  -2   7       93.08      108.17      4.70 o 
   3  -2   7       15.34       19.41      3.77 o 
   4  -2   7      647.31      580.64     24.04 o 
   5  -2   7        4.37        5.89      3.53 o 
   6  -2   7        8.36       15.08      4.71 o 
   7  -2   7       34.16       30.40      6.83 o 
   8  -2   7       13.50        8.48      4.95 o 
   9  -2   7        0.02       -1.65      4.48 o 
  -9  -1   7        2.05        1.89      5.18 o 
  -8  -1   7        2.51        3.53      4.71 o 
  -7  -1   7       92.61       97.56     10.60 o 
  -6  -1   7       23.39       20.97      5.66 o 
  -5  -1   7        2.15        0.24      1.65 o 
  -4  -1   7       30.64        0.00      1.18 o 
  -3  -1   7        8.03        2.27      3.18 o 
  -2  -1   7        4.46       -0.45      0.91 o 
   0  -1   7     1372.05     1428.92     31.07 o 
   1  -1   7        6.72        0.86      1.31 o 
   2  -1   7      598.85      713.55     22.86 o 
   3  -1   7      327.29      334.46     22.15 o 
   4  -1   7       52.73       45.68      7.42 o 
   5  -1   7       14.98       -0.71      1.65 o 
   6  -1   7      141.01      105.34      9.19 o 
   7  -1   7       29.53       44.54      7.31 o 
   8  -1   7      376.00      383.17     20.97 o 
   9  -1   7        2.14        8.25      5.18 o 
  -9   0   7       23.58       24.51      7.31 o 
  -8   0   7        0.65        3.06      4.48 o 
  -7   0   7       11.31       19.32      5.66 o 
  -6   0   7      159.58      186.40     12.73 o 
  -5   0   7      464.21      517.02     22.15 o 
  -4   0   7     1284.28     1490.88     34.64 o 
  -3   0   7       13.59       10.60      3.53 o 
  -2   0   7      358.66      405.05     11.03 o 
  -1   0   7      422.31      424.54     11.10 o 
   0   0   7      100.64      122.18      4.80 o 
   1   0   7       36.85       34.83      3.42 o 
   2   0   7      140.51      157.89      8.48 o 
   3   0   7       41.69       47.37      3.75 o 
   4   0   7      585.11      603.25     16.41 o 
   5   0   7      123.89      140.61      6.83 o 
   6   0   7      659.50      725.47     20.58 o 
   7   0   7        1.93        4.95      4.24 o 
   8   0   7       20.87       20.03      6.13 o 
   9   0   7       43.27       22.39      6.60 o 
  10   0   7        8.43       11.08      5.89 o 
  -9   1   7        4.55       -0.24      4.95 o 
  -8   1   7        1.57        1.18      5.18 o 
  -7   1   7       93.66      111.93     12.02 o 
  -6   1   7      126.20      127.02     10.84 o 
  -5   1   7        7.50       14.14      5.18 o 
  -4   1   7       98.88      105.79      5.73 o 
  -3   1   7      583.31      598.71     23.09 o 
  -2   1   7      944.26     1064.18     60.09 o 
  -1   1   7     2430.16     2584.29    104.39 o 
   0   1   7      131.85      127.52      5.89 o 
   1   1   7      733.20      854.00     25.80 o 
   2   1   7      424.08      489.68     18.15 o 
   3   1   7       48.45       49.34      3.67 o 
   4   1   7      941.21      881.25     22.00 o 
   5   1   7      544.32      599.40     16.83 o 
   6   1   7        8.21        6.21      2.32 o 
   7   1   7        3.27        2.21      2.41 o 
   8   1   7      120.38      111.23     11.31 o 
   9   1   7       51.76       66.45      9.43 o 
  10   1   7       18.20        2.83      4.95 o 
  -8   2   7      132.68      152.47     13.43 o 
  -7   2   7        0.04        0.94      4.95 o 
  -6   2   7       87.23       98.50     10.84 o 
  -5   2   7       29.74       33.47      4.49 o 
  -4   2   7      175.72      206.02      8.57 o 
  -3   2   7     1381.44     1548.01     35.83 o 
  -2   2   7        0.56        5.59      2.24 o 
  -1   2   7      983.20     1173.26     27.08 o 
   0   2   7      975.75     1121.46     36.29 o 
   1   2   7       31.53       53.63      3.34 o 
   2   2   7      679.47      745.79     18.06 o 
   3   2   7     2476.88     2832.18     61.40 o 
   4   2   7       83.44      123.39      7.07 o 
   5   2   7      119.74      112.20      5.90 o 
   6   2   7       54.53       45.11      4.46 o 
   7   2   7        0.21       -2.72      2.08 o 
   8   2   7       26.48       27.92      4.25 o 
   9   2   7        4.10       -0.83      2.65 o 
  10   2   7        0.01        1.65      4.48 o 
  -8   3   7      106.21      127.69      9.53 o 
  -7   3   7       84.52       85.85      7.66 o 
  -6   3   7       69.10       71.15      6.50 o 
  -5   3   7        3.02        8.01      3.42 o 
  -4   3   7       31.27       24.32      3.82 o 
  -3   3   7      237.45      271.14      9.66 o 
  -2   3   7       94.37      101.03      6.95 o 
  -1   3   7      385.32      393.13     11.15 o 
   0   3   7      791.55      881.18     34.76 o 
   1   3   7      789.47      854.96     21.56 o 
   2   3   7       18.37       21.20      2.35 o 
   3   3   7      222.31      252.82     12.84 o 
   4   3   7     1925.18     2299.79     40.81 o 
   5   3   7      265.85      278.55     10.84 o 
   7   3   7        0.79        1.89      4.95 o 
   8   3   7        8.37        6.06      2.72 o 
   9   3   7       21.44       26.35      4.56 o 
  10   3   7        0.00        0.71      2.99 o 
  -7   4   7       20.79       22.87      8.48 o 
  -6   4   7      102.00      144.53     16.61 o 
  -5   4   7       42.16       37.76      7.19 o 
  -4   4   7      120.61      121.82      6.97 o 
  -3   4   7      338.26      352.49     11.80 o 
  -2   4   7       66.88       65.26      4.90 o 
  -1   4   7      268.92      298.33      9.46 o 
   0   4   7       17.46       18.90      3.18 o 
   1   4   7        0.64        2.28      1.42 o 
   2   4   7       71.67       73.22      4.01 o 
   3   4   7      324.85      410.61     11.20 o 
   5   4   7      172.92      241.00      8.60 o 
   7   4   7      201.97      233.08     13.79 o 
   8   4   7        3.27        2.49      2.65 o 
   9   4   7        0.56       -1.18      2.50 o 
  10   4   7       38.71       34.31      5.16 o 
  11   4   7        0.01       -1.72      3.28 o 
  -7   5   7       13.03        9.66      4.17 o 
  -6   5   7       20.28       25.27      7.54 o 
  -5   5   7       21.07       30.75      4.75 o 
  -4   5   7       23.86       22.22      3.89 o 
  -3   5   7      610.50      622.27     23.57 o 
  -2   5   7       32.79       34.55      4.08 o 
  -1   5   7      221.49      254.27     11.55 o 
   0   5   7        0.01       -0.07      1.52 o 
   1   5   7        2.00        1.18      2.59 o 
   3   5   7        4.64        4.01      3.53 o 
   4   5   7      388.36      489.71     13.08 o 
   5   5   7       95.75      113.35      7.54 o 
   6   5   7       22.58       25.92      4.95 o 
   7   5   7      476.94      514.00     15.67 o 
   8   5   7        1.40       -1.66      4.48 o 
   9   5   7        6.69        0.47      4.48 o 
  10   5   7        5.50       -1.18      4.24 o 
  11   5   7        8.25       10.37      6.13 o 
  -6   6   7        8.31        5.89      4.95 o 
  -5   6   7       15.42       14.61      5.66 o 
  -4   6   7       37.22       39.12      7.54 o 
  -3   6   7        9.47       -0.71      3.77 o 
  -2   6   7      619.27      632.25     27.10 o 
  -1   6   7       16.23       -1.41      2.59 o 
   0   6   7      171.36       -1.18      1.89 o 
   1   6   7        0.09       -1.89      1.65 o 
   2   6   7      524.12      521.50     22.15 o 
   3   6   7      522.45      561.08     23.80 o 
   4   6   7       84.65       82.71      9.43 o 
   5   6   7       26.49       23.35      4.71 o 
   6   6   7       66.92       93.61      6.06 o 
   7   6   7        8.33       13.90      5.42 o 
   8   6   7       70.03       82.01     10.37 o 
   9   6   7       17.13       28.75      7.07 o 
  10   6   7        1.87        2.36      4.71 o 
  -5   7   7        5.18        4.01      4.71 o 
  -4   7   7       93.26      106.28     12.25 o 
  -3   7   7        0.79        1.41      4.24 o 
  -2   7   7        1.35        3.06      4.24 o 
  -1   7   7       23.83       33.23      7.07 o 
   0   7   7        1.19       -1.41      4.24 o 
   1   7   7      357.39      328.26     17.20 o 
   2   7   7        3.69        3.06      4.24 o 
   3   7   7       83.41       69.28      9.19 o 
   4   7   7       58.15       68.34      8.72 o 
   5   7   7      405.21      451.31     14.52 o 
   6   7   7       71.07       91.83     13.67 o 
   7   7   7       58.66       54.67      8.25 o 
   8   7   7      172.36      209.26     14.61 o 
   9   7   7       15.11        9.19      4.95 o 
  10   7   7        6.61       17.44      6.36 o 
  -4   8   7       21.23       29.22      7.78 o 
  -3   8   7       20.32       25.45      7.31 o 
  -2   8   7        2.11        4.24      4.71 o 
  -1   8   7       26.90       36.05      7.54 o 
   0   8   7       64.99       62.21      9.19 o 
   1   8   7        0.58       -3.53      4.48 o 
   2   8   7      188.10      219.63     14.37 o 
   3   8   7       19.62       26.16      7.07 o 
   4   8   7       11.57        5.18      5.42 o 
   5   8   7       63.30       60.56      6.04 o 
   6   8   7       48.75       37.01      5.42 o 
   7   8   7        3.35        2.59      4.48 o 
   8   8   7      183.16      195.59     14.61 o 
   9   8   7       25.49       18.15      6.36 o 
  10   8   7        1.57        2.12      5.18 o 
  -2   9   7        0.47       -6.72      4.48 o 
  -1   9   7        0.24        6.13      5.66 o 
   0   9   7      358.14      351.36     20.27 o 
   1   9   7        1.06       -1.89      4.71 o 
   2   9   7       14.96        9.43      5.66 o 
   3   9   7       90.12      109.11     12.25 o 
   4   9   7        0.95        4.95      5.42 o 
   5   9   7      157.37      152.70      8.81 o 
   6   9   7        1.10        0.14      2.88 o 
   7   9   7       28.74       30.18      4.80 o 
   8   9   7       22.24       29.93      7.78 o 
   9   9   7        5.17        6.60      5.42 o 
  -1  10   7        6.50        9.19      6.60 o 
   0  10   7        7.01        4.24      6.36 o 
   1  10   7        5.25        4.95      5.89 o 
   2  10   7       72.92       84.83     11.78 o 
   3  10   7        1.93        0.24      5.66 o 
   4  10   7        3.06        3.21      3.35 o 
   5  10   7        0.79        5.80      3.44 o 
   6  10   7       17.66       13.76      4.25 o 
   7  10   7       11.78       14.51      4.23 o 
   8  10   7        4.82        3.77      5.42 o 
   2  11   7       26.12       19.56      7.78 o 
   3  11   7        7.74       -3.77      5.89 o 
   4  11   7      127.09      116.34     13.43 o 
   5  11   7        0.13       -2.83      3.65 o 
   6  11   7       26.37       26.55      5.38 o 
  -5  -9   8        3.98        1.65      4.71 o 
  -4  -9   8        0.84        0.47      4.48 o 
  -3  -9   8       15.93       11.31      5.66 o 
  -2  -9   8        4.36       -0.94      4.24 o 
  -1  -9   8        2.71        4.95      4.95 o 
  -7  -8   8        0.23        3.06      4.48 o 
  -6  -8   8        0.30        2.59      4.48 o 
  -5  -8   8        0.05       -1.89      4.01 o 
  -4  -8   8       31.36       32.76      7.54 o 
  -3  -8   8        7.18        7.78      4.95 o 
  -2  -8   8       12.99       13.43      5.18 o 
  -1  -8   8       11.60       11.08      5.18 o 
   0  -8   8        7.05        5.66      4.48 o 
   1  -8   8        1.72        3.30      4.71 o 
  -8  -7   8        0.27       -3.35      2.91 o 
  -7  -7   8        0.23       -0.77      3.53 o 
  -6  -7   8        1.42       -0.03      4.24 o 
  -5  -7   8       35.50       29.55      4.58 o 
  -4  -7   8      151.89      147.78      7.99 o 
  -3  -7   8      214.28      219.80     20.62 o 
  -2  -7   8       22.34       17.64      4.71 o 
  -1  -7   8        0.72       -3.37      2.24 o 
   0  -7   8        4.89       -1.30      2.50 o 
   1  -7   8        0.04        1.25      2.91 o 
   2  -7   8        0.01        1.89      4.24 o 
   3  -7   8        0.73        1.18      4.24 o 
  -8  -6   8        0.02        1.36      2.99 o 
  -7  -6   8       22.65       25.60      4.58 o 
  -6  -6   8        7.60        6.95      3.17 o 
  -5  -6   8        7.95       12.24      3.32 o 
  -4  -6   8        0.00       -1.20      2.24 o 
  -3  -6   8       30.35       31.33     10.37 o 
  -2  -6   8       20.15       11.54      3.08 o 
  -1  -6   8      238.61      262.03     10.41 o 
   0  -6   8       21.53       16.95      3.58 o 
   1  -6   8      129.47      139.83     15.08 o 
   2  -6   8       40.16       33.93      6.83 o 
   3  -6   8        1.22        5.42      4.24 o 
   4  -6   8        0.71        7.07      4.71 o 
   5  -6   8       11.97        7.31      5.42 o 
  -9  -5   8       17.87       32.28      7.78 o 
  -8  -5   8       23.92       26.16      7.07 o 
  -7  -5   8       18.79       33.64      6.01 o 
  -6  -5   8        8.80       12.73      3.33 o 
  -5  -5   8        0.12       -0.12      2.17 o 
  -4  -5   8       45.80       59.03      5.40 o 
  -3  -5   8        5.03        4.48      2.50 o 
  -2  -5   8      185.98      188.55      8.41 o 
  -1  -5   8      172.99      163.86      7.50 o 
   0  -5   8       68.12       78.00      5.99 o 
   1  -5   8      103.91      106.85      6.73 o 
   2  -5   8       19.90       23.48      3.65 o 
   3  -5   8        9.90       29.93      6.36 o 
   4  -5   8       21.53       14.37      5.18 o 
   5  -5   8       50.38       45.72      8.48 o 
   6  -5   8        6.62        5.41      3.39 o 
  -9  -4   8        0.37       -0.94      4.71 o 
  -8  -4   8       85.42      108.87     12.02 o 
  -7  -4   8      354.97      390.47     20.27 o 
  -6  -4   8       11.22       10.99      4.95 o 
  -5  -4   8        0.03       -2.23      2.15 o 
  -4  -4   8      156.40      154.29     14.26 o 
  -3  -4   8        0.03       -1.69      2.12 o 
  -2  -4   8      506.08      539.90     25.92 o 
  -1  -4   8        4.78        5.10      2.32 o 
   0  -4   8        3.51        6.07      2.21 o 
   1  -4   8       10.98        6.95      2.33 o 
   2  -4   8       95.95      122.48     10.60 o 
   3  -4   8        0.73       -2.83      2.59 o 
   4  -4   8       57.79       82.48      9.90 o 
   5  -4   8       11.01        2.83      4.01 o 
   6  -4   8        7.42        6.60      4.71 o 
   7  -4   8       48.95       62.68      9.90 o 
  -9  -3   8        2.38       -0.71      4.95 o 
  -8  -3   8       28.24       22.39      6.60 o 
  -7  -3   8      132.09      167.55     12.73 o 
  -6  -3   8      120.04      141.86     10.84 o 
  -5  -3   8       85.36       82.01      8.95 o 
  -4  -3   8       93.37       53.73      6.83 o 
  -3  -3   8        6.77        7.83      2.95 o 
  -2  -3   8        0.80        1.75      1.91 o 
  -1  -3   8       95.70      118.07      5.83 o 
   0  -3   8        9.88       17.84      3.18 o 
   1  -3   8        0.51        2.12      1.67 o 
   2  -3   8        6.20       11.45      3.30 o 
   3  -3   8      163.09      205.02     12.49 o 
   4  -3   8       18.37       20.97      4.95 o 
   5  -3   8        9.53        8.48      4.01 o 
   6  -3   8       42.82       54.44      8.48 o 
   7  -3   8       43.55       43.83      8.48 o 
   8  -3   8       73.76       96.15     12.25 o 
  -9  -2   8        1.46        3.30      5.18 o 
  -8  -2   8       12.63        5.42      5.42 o 
  -7  -2   8        0.07       -2.59      3.77 o 
  -6  -2   8        4.41       14.37      5.42 o 
  -5  -2   8      261.20      286.08     15.55 o 
  -4  -2   8      520.33      517.72     21.68 o 
  -3  -2   8      586.71      583.46     16.25 o 
  -2  -2   8       98.47      103.69      5.33 o 
  -1  -2   8        0.00        0.46      1.58 o 
   0  -2   8        0.02        1.71      0.93 o 
   1  -2   8       31.43       25.63      4.24 o 
   2  -2   8        5.03        6.53      1.81 o 
   3  -2   8       76.52       46.66      6.36 o 
   4  -2   8        5.57       -1.65      1.65 o 
   5  -2   8      173.20      177.21     11.78 o 
   6  -2   8        1.24        2.59      3.53 o 
   7  -2   8       14.68       12.49      5.42 o 
   8  -2   8       26.64       25.92      7.07 o 
  -9  -1   8       55.44       59.38      9.90 o 
  -8  -1   8       31.81       19.79      6.36 o 
  -7  -1   8        1.82        1.41      4.24 o 
  -6  -1   8       79.69       71.17      8.95 o 
  -5  -1   8       31.53       27.57      4.48 o 
  -3  -1   8      511.76      604.68     20.50 o 
  -2  -1   8      129.68      142.39     12.73 o 
  -1  -1   8       34.52       45.03      4.36 o 
   0  -1   8      674.08      791.84     15.37 o 
   1  -1   8     4707.29     5280.11     90.32 o 
   2  -1   8      189.66      225.21     10.02 o 
   3  -1   8      611.15      701.75     18.29 o 
   5  -1   8        0.11        0.94      2.12 o 
   6  -1   8       13.37       23.09      5.42 o 
   7  -1   8      268.70      317.89     17.91 o 
   8  -1   8        4.90        1.41      4.71 o 
   9  -1   8        1.27       -1.65      3.53 o 
  -9   0   8        5.09       13.67      6.83 o 
  -8   0   8        0.39       -0.94      4.01 o 
  -7   0   8        0.08        0.47      4.24 o 
  -6   0   8        3.90       -4.24      4.24 o 
  -5   0   8      195.75      226.44      8.96 o 
  -4   0   8       18.33       22.52      3.34 o 
  -3   0   8      302.31      292.62     16.73 o 
  -2   0   8      449.12      527.99     13.85 o 
  -1   0   8       12.02       12.65      1.98 o 
   0   0   8      114.75      111.64      4.69 o 
   1   0   8       39.95       53.47      3.62 o 
   2   0   8      973.94     1188.15     39.82 o 
   3   0   8       54.69       41.45      3.77 o 
   4   0   8       23.95       28.28      3.39 o 
   5   0   8       36.58       45.11      4.41 o 
   6   0   8      120.56      120.60      7.17 o 
   7   0   8      280.11      295.51     16.50 o 
   8   0   8       41.89       54.67      8.48 o 
   9   0   8       46.95       39.59      8.01 o 
  -8   1   8        0.09       -1.65      4.71 o 
  -7   1   8        0.94        1.18      4.71 o 
  -6   1   8       90.78      109.38      7.11 o 
  -5   1   8       40.03       72.60     10.49 o 
  -4   1   8      272.38      337.29     11.24 o 
  -3   1   8        5.31        2.16      1.91 o 
  -2   1   8        0.59        2.38      1.91 o 
  -1   1   8       37.92       49.02      5.42 o 
   0   1   8       10.63       17.91      3.30 o 
   2   1   8       54.91       66.77      5.07 o 
   3   1   8      450.85      515.53     14.08 o 
   4   1   8        7.85        8.47      2.24 o 
   5   1   8      811.36      866.61     22.66 o 
   6   1   8       65.05       47.84      4.99 o 
   7   1   8        8.78        5.48      2.75 o 
   8   1   8       51.53       54.55      7.07 o 
   9   1   8        2.75        1.18      4.24 o 
  10   1   8       22.85       29.69      7.31 o 
  -8   2   8        4.49       11.23      5.89 o 
  -7   2   8        3.10       -1.61      2.77 o 
  -6   2   8        9.51        5.89      3.17 o 
  -5   2   8       33.99       43.32      4.97 o 
  -4   2   8     1046.21     1164.96     50.31 o 
  -3   2   8       16.17       23.90      3.41 o 
  -2   2   8       13.28        9.72      2.33 o 
  -1   2   8     2800.05     3232.66     69.73 o 
   0   2   8        0.07        0.14      1.58 o 
   1   2   8     4750.74     5194.91    109.56 o 
   2   2   8        0.83       -1.97      1.35 o 
   3   2   8       73.44       59.34      4.02 o 
   4   2   8      376.86      411.91     12.24 o 
   5   2   8       28.31       29.64      3.65 o 
   6   2   8      884.36      926.63     24.49 o 
   7   2   8       13.79       14.90      3.32 o 
   8   2   8       95.58      105.08      7.28 o 
   9   2   8        3.57        3.13      3.05 o 
  10   2   8       12.03       11.78      5.66 o 
  -8   3   8        6.57       13.95      4.47 o 
  -7   3   8       19.92       21.91      4.73 o 
  -6   3   8      117.62      151.96      8.95 o 
  -5   3   8       30.56       46.70      5.17 o 
  -4   3   8       66.34       72.60      5.91 o 
  -3   3   8      254.76      252.36      9.41 o 
  -2   3   8        0.05        0.20      1.91 o 
  -1   3   8       52.66       64.78      4.46 o 
   0   3   8       22.02       26.83      2.82 o 
   1   3   8      438.79      508.67     14.49 o 
   2   3   8     1066.68     1278.60     29.30 o 
   3   3   8      598.37      677.75     17.36 o 
   4   3   8      518.95      606.57     16.36 o 
   5   3   8        7.81        3.08      1.98 o 
   6   3   8        3.19        2.39      1.65 o 
   7   3   8      871.81      940.84     32.52 o 
   8   3   8        3.97        3.45      2.59 o 
   9   3   8       33.94       32.65      4.91 o 
  10   3   8        3.53        5.99      3.41 o 
  -7   4   8        2.84        0.59      3.50 o 
  -6   4   8      136.74      152.48     14.37 o 
  -5   4   8        5.64        5.24      5.42 o 
  -4   4   8        2.96        6.25      3.08 o 
  -3   4   8        3.26        3.81      2.65 o 
  -2   4   8       53.10       65.55      5.06 o 
  -1   4   8      421.78      449.84     13.02 o 
   0   4   8      658.57      648.18     16.70 o 
   1   4   8       43.43       56.76      6.01 o 
   2   4   8       33.79       40.49      3.30 o 
   3   4   8       47.43       50.76      3.57 o 
   4   4   8       54.18       49.06      4.12 o 
   6   4   8       35.92       51.37      5.89 o 
   7   4   8       52.96       67.91      5.70 o 
   8   4   8       96.55      117.91     11.19 o 
   9   4   8       44.92       43.06      5.41 o 
  10   4   8        2.91        0.99      3.08 o 
  -6   5   8       25.30       23.48      4.82 o 
  -5   5   8       91.91       87.44      7.38 o 
  -4   5   8       24.85       20.61      3.91 o 
  -3   5   8       90.53      109.94      6.61 o 
  -2   5   8      200.71      183.03      8.02 o 
  -1   5   8      173.99      185.72      7.53 o 
   0   5   8      324.12      366.53     11.10 o 
   1   5   8       16.91       16.97      4.71 o 
   2   5   8       17.46       18.15      4.71 o 
   3   5   8       82.69       20.50      4.01 o 
   4   5   8        3.22        0.94      1.65 o 
   5   5   8        0.01        1.13      1.47 o 
   6   5   8       78.10       30.40      6.13 o 
   7   5   8       37.69       49.49      7.78 o 
   8   5   8      102.25      105.57     11.55 o 
   9   5   8       28.34       49.49      8.72 o 
  10   5   8       13.43       21.68      7.07 o 
  -5   6   8        0.05        4.24      5.18 o 
  -4   6   8        9.98        7.78      4.95 o 
  -3   6   8        1.42       -1.18      3.53 o 
  -2   6   8      309.19      251.20     15.08 o 
  -1   6   8       38.49       44.07      7.31 o 
   0   6   8      376.13       -0.24      2.12 o 
   1   6   8      149.43        0.24      1.65 o 
   2   6   8       37.62       -0.47      1.65 o 
   3   6   8      307.19       -0.94      1.89 o 
   5   6   8       21.38       28.18      3.84 o 
   6   6   8        2.72        3.53      4.71 o 
   7   6   8        9.79       14.37      5.18 o 
   8   6   8       74.14       59.86      9.19 o 
   9   6   8      254.08      271.71     17.20 o 
  10   6   8       40.45       43.36      8.72 o 
  -5   7   8        9.54        8.95      6.13 o 
  -4   7   8        3.20        6.36      5.18 o 
  -3   7   8       17.76       18.15      6.13 o 
  -2   7   8       10.02        8.01      4.71 o 
  -1   7   8      118.12      108.64     11.78 o 
   0   7   8      136.18      145.87     12.25 o 
   1   7   8      168.15      177.68     12.73 o 
   2   7   8       32.92       33.93      7.31 o 
   3   7   8       48.23       71.17      9.43 o 
   4   7   8       84.13       82.24     10.13 o 
   5   7   8       84.59       96.23      6.51 o 
   6   7   8      243.37      269.26     10.52 o 
   7   7   8        0.65       -4.95      3.77 o 
   8   7   8       14.49       10.60      5.42 o 
   9   7   8       10.72        8.48      5.42 o 
  10   7   8       42.34       47.60      8.95 o 
  -3   8   8       23.07       24.04      6.83 o 
  -2   8   8       41.20       44.54      8.48 o 
  -1   8   8       10.61       21.68      6.60 o 
   0   8   8       70.75       79.18     10.37 o 
   1   8   8       90.97      110.76     11.78 o 
   2   8   8      129.60      114.53     11.78 o 
   3   8   8       56.18       76.35     10.37 o 
   4   8   8      385.16      460.70     22.86 o 
   5   8   8      721.66      743.53     21.46 o 
   6   8   8      155.25      169.05      8.71 o 
   7   8   8       66.43       87.66     11.31 o 
   8   8   8      115.88      115.47     12.96 o 
   9   8   8        7.39        9.66      5.42 o 
  10   8   8       20.03       26.16      7.54 o 
  -2   9   8       39.83       28.28      8.01 o 
  -1   9   8      108.19       97.80     12.25 o 
   0   9   8       42.94       42.42      8.95 o 
   1   9   8       35.15       44.54      8.95 o 
   2   9   8      228.79      244.84     16.02 o 
   3   9   8       69.62       75.88     10.60 o 
   4   9   8      124.39      152.23     13.43 o 
   5   9   8        3.49        3.73      3.44 o 
   6   9   8        1.09        4.04      3.25 o 
   7   9   8       83.44       90.73     11.31 o 
   8   9   8       25.90       19.56      6.60 o 
   9   9   8        9.91        6.13      5.42 o 
   0  10   8       66.28       41.00      9.19 o 
   1  10   8       99.11       73.76     11.08 o 
   2  10   8        0.01        3.53      5.42 o 
   3  10   8       88.87      102.98     12.73 o 
   4  10   8        5.36       11.78      6.36 o 
   5  10   8       22.51       33.97      5.55 o 
   6  10   8       39.59       41.32      5.89 o 
   7  10   8        2.93        2.32      3.49 o 
   8  10   8        1.07        3.53      5.42 o 
   3  11   8        0.81        3.53      6.83 o 
   4  11   8       17.79       19.97      5.32 o 
   5  11   8       12.71       14.87      5.54 o 
   6  11   8        4.01        0.55      3.72 o 
  -6  -8   9       20.48       18.62      6.13 o 
  -5  -8   9        0.19       -0.94      4.24 o 
  -4  -8   9        0.23       -0.71      4.01 o 
  -3  -8   9        1.46       -2.59      4.24 o 
  -2  -8   9       24.81       24.04      6.83 o 
  -1  -8   9        3.84        6.13      4.95 o 
   0  -8   9       27.14       23.09      6.60 o 
  -7  -7   9       11.11        7.31      3.50 o 
  -6  -7   9        0.20       -1.48      4.48 o 
  -5  -7   9        3.81        0.71      2.50 o 
  -4  -7   9      147.64      155.27      8.57 o 
  -3  -7   9        3.49        3.93      3.15 o 
  -2  -7   9       80.79       73.89     11.55 o 
  -1  -7   9        0.14        1.16      2.65 o 
   0  -7   9        0.23        0.35      2.83 o 
   1  -7   9       52.41       60.09      8.95 o 
   2  -7   9        8.40        7.31      4.71 o 
   3  -7   9       28.73       26.63      7.31 o 
  -8  -6   9        5.01        3.49      3.41 o 
  -7  -6   9        8.78       15.26      4.24 o 
  -6  -6   9        0.04        1.41      2.58 o 
  -5  -6   9       40.98       36.78      4.90 o 
  -4  -6   9        1.97        1.65      3.77 o 
  -3  -6   9        5.01        0.29      3.42 o 
  -2  -6   9       11.41       12.22      3.25 o 
  -1  -6   9      316.42      354.38     12.66 o 
   0  -6   9        3.14       -1.26      2.32 o 
   1  -6   9       33.54       37.58      4.80 o 
   2  -6   9        2.01       -2.83      3.53 o 
   3  -6   9        0.05       -2.83      3.53 o 
   4  -6   9        2.60        2.36      4.48 o 
  -8  -5   9        0.32       10.37      5.42 o 
  -7  -5   9        4.44        9.55      3.62 o 
  -6  -5   9       89.89       81.33     11.78 o 
  -5  -5   9       16.46       31.44      7.66 o 
  -4  -5   9       23.20       22.07      6.72 o 
  -3  -5   9        4.40        3.20      2.65 o 
  -2  -5   9      380.80      406.85     17.67 o 
  -1  -5   9       50.63       52.10      5.08 o 
   0  -5   9      773.09      817.43     22.14 o 
   1  -5   9       55.59       77.27      6.14 o 
   2  -5   9       17.29       16.97      5.42 o 
   3  -5   9        3.90        2.12      3.77 o 
   4  -5   9        3.32       -1.18      3.77 o 
   5  -5   9       39.05       37.94      8.25 o 
   6  -5   9        5.60        2.12      4.48 o 
  -9  -4   9        6.80        1.41      5.18 o 
  -8  -4   9        6.47       14.85      6.13 o 
  -7  -4   9        0.01        7.31      5.18 o 
  -6  -4   9       44.96       37.74      5.00 o 
  -5  -4   9      108.27      119.55      7.48 o 
  -4  -4   9        6.24        4.59      2.55 o 
  -3  -4   9       21.48       34.27      4.25 o 
  -2  -4   9       33.41       28.77      3.83 o 
  -1  -4   9        4.20        4.22      2.32 o 
   0  -4   9       26.58       33.38      3.91 o 
   1  -4   9        0.50        0.66      2.00 o 
   2  -4   9       22.82       28.28      6.13 o 
   3  -4   9       66.38       59.15      8.25 o 
   4  -4   9      185.50      171.55     12.73 o 
   5  -4   9       14.06        9.66      4.48 o 
   6  -4   9       10.31        8.72      5.18 o 
   7  -4   9       26.55       22.86      6.83 o 
  -9  -3   9        5.66        1.18      4.95 o 
  -8  -3   9        7.66        6.36      5.66 o 
  -7  -3   9      175.62      175.09     12.96 o 
  -6  -3   9        0.60        1.18      3.77 o 
  -5  -3   9       15.88       16.73      5.42 o 
  -4  -3   9      132.78      152.05      7.75 o 
  -3  -3   9       17.64       15.27      3.00 o 
  -2  -3   9      263.86      284.00     18.73 o 
  -1  -3   9      189.63      201.29      8.16 o 
   0  -3   9        3.43       -0.08      1.87 o 
   1  -3   9        2.62        5.30      2.17 o 
   2  -3   9       72.60       82.32      5.26 o 
   3  -3   9       63.35       66.45      8.48 o 
   4  -3   9       85.28      103.92      9.19 o 
   5  -3   9        4.92        5.66      4.01 o 
   6  -3   9        0.43       -3.77      3.53 o 
   7  -3   9        0.00        0.59      2.83 o 
  -9  -2   9       10.88        7.31      5.89 o 
  -8  -2   9        6.85        9.43      5.66 o 
  -7  -2   9       36.62       22.39      6.13 o 
  -6  -2   9       49.43       53.73      8.25 o 
  -5  -2   9        9.83       21.21      5.66 o 
  -4  -2   9       30.28       17.20      4.01 o 
  -3  -2   9        0.30        1.65      2.12 o 
  -2  -2   9        1.52        2.36      1.83 o 
  -1  -2   9      120.27      163.15      6.91 o 
   0  -2   9      272.30      297.37      9.72 o 
   1  -2   9        1.19        1.84      1.14 o 
   2  -2   9      386.61      139.98      9.19 o 
   3  -2   9        8.07       -0.71      1.65 o 
   4  -2   9        2.91       -1.41      2.36 o 
   5  -2   9       11.49        4.01      3.06 o 
   6  -2   9       25.71       20.50      5.42 o 
   7  -2   9        0.04       -3.30      3.30 o 
   8  -2   9       54.79       55.85      9.19 o 
  -9  -1   9        5.24        3.30      5.18 o 
  -8  -1   9       19.02       30.40      8.01 o 
  -7  -1   9        7.79        8.95      5.42 o 
  -6  -1   9       27.58       35.82      7.07 o 
  -5  -1   9       50.87       68.34      8.48 o 
  -4  -1   9       18.62       -0.47      1.41 o 
  -3  -1   9      604.56        1.89      1.89 o 
  -2  -1   9       38.68       34.16      2.92 o 
  -1  -1   9       40.42       37.92      2.75 o 
   0  -1   9       27.87       42.65      3.10 o 
   1  -1   9       13.23       16.39      2.02 o 
   2  -1   9        0.26        4.39      1.26 o 
   3  -1   9      286.25      249.92     39.24 o 
   5  -1   9      180.74      238.95     14.14 o 
   6  -1   9       92.34       94.73     10.37 o 
   7  -1   9        3.39        4.48      3.77 o 
   8  -1   9       15.64       10.60      5.42 o 
   9  -1   9        0.29       -2.12      4.71 o 
  -8   0   9       29.88       24.74      7.31 o 
  -7   0   9      140.89      175.80     13.67 o 
  -6   0   9        2.24        4.44      2.70 o 
  -5   0   9       12.80        8.63      4.95 o 
  -4   0   9        0.05       -0.99      2.08 o 
  -3   0   9        8.52       12.78      2.48 o 
  -2   0   9      900.61      531.16     18.85 o 
  -1   0   9       11.65       22.11      2.66 o 
   0   0   9      116.01      145.77      5.70 o 
   1   0   9      324.02      203.37      9.43 o 
   2   0   9       56.46       69.03      4.36 o 
   3   0   9      584.57      630.48     16.90 o 
   4   0   9      227.07      205.19      8.24 o 
   5   0   9      366.82      324.29     11.41 o 
   6   0   9      181.78      209.18      9.50 o 
   7   0   9      157.54      170.38     12.73 o 
   8   0   9       27.52       34.41      7.07 o 
   9   0   9        4.50        5.42      4.95 o 
  -8   1   9       31.12       27.95      4.90 o 
  -7   1   9       55.54       63.19      6.23 o 
  -6   1   9       86.64       76.25      7.07 o 
  -5   1   9       27.28       37.55      8.13 o 
  -4   1   9      459.30      521.17     15.38 o 
  -3   1   9      175.20      204.64      7.90 o 
  -2   1   9      121.44      125.06      5.87 o 
  -1   1   9       41.98       43.28      3.62 o 
   0   1   9        1.01        2.00      1.67 o 
   1   1   9      107.90      121.34      5.41 o 
   2   1   9     1052.50     1130.70     26.74 o 
   3   1   9        0.00       -2.11      1.41 o 
   4   1   9      113.70      138.92      6.41 o 
   5   1   9       10.76        5.02      2.36 o 
   6   1   9      963.66     1082.39     28.24 o 
   7   1   9       30.43       28.92      4.39 o 
   8   1   9       10.95       16.15      3.82 o 
   9   1   9       12.11        9.90      5.18 o 
  10   1   9        1.07        3.77      5.18 o 
  -8   2   9       57.85       73.93     10.49 o 
  -7   2   9        1.60        3.53      3.28 o 
  -6   2   9        3.09        4.47      7.89 o 
  -5   2   9      272.07      302.02     11.57 o 
  -4   2   9      198.59      220.57     10.60 o 
  -3   2   9       50.95       40.20      5.66 o 
  -2   2   9      106.33      119.23      6.60 o 
  -1   2   9        0.25        1.46      1.81 o 
   0   2   9     1577.67     1674.86     49.96 o 
   1   2   9      301.20      281.17      8.90 o 
   2   2   9       63.21       51.10      4.08 o 
   3   2   9      136.36      130.45      5.97 o 
   4   2   9      146.31      184.40      7.48 o 
   5   2   9       44.23       38.28      4.08 o 
   6   2   9        0.10       -0.47      2.00 o 
   7   2   9        1.33        1.19      1.98 o 
   8   2   9        9.31        5.78      4.24 o 
   9   2   9        0.03        0.96      4.12 o 
  10   2   9        5.96       10.84      5.42 o 
  -7   3   9       28.58       29.27      5.08 o 
  -6   3   9       19.00       27.67      4.80 o 
  -5   3   9      301.02      293.59     12.84 o 
  -4   3   9       28.83       27.65      4.16 o 
  -3   3   9      126.10      133.60      6.99 o 
  -2   3   9       38.95       42.12      4.16 o 
  -1   3   9       15.19       23.54      3.11 o 
   0   3   9      562.41      516.90     15.79 o 
   1   3   9      603.55      635.20     16.47 o 
   2   3   9       68.90       72.96      4.83 o 
   3   3   9       53.58       91.51      5.01 o 
   4   3   9      130.49      143.26      6.51 o 
   5   3   9        0.00       -2.35      1.57 o 
   6   3   9      469.79      498.67     18.85 o 
   7   3   9       27.54       23.28      3.79 o 
   8   3   9       44.86       53.38      5.70 o 
   9   3   9        6.98        4.74      3.15 o 
  10   3   9        0.29        6.48      3.41 o 
  -7   4   9        1.77        2.28      3.58 o 
  -6   4   9        8.86       12.49      4.36 o 
  -5   4   9        1.18       -0.09      3.30 o 
  -4   4   9      199.77      191.19      8.83 o 
  -3   4   9       32.37       29.27      4.25 o 
  -2   4   9       77.10       78.05      5.80 o 
  -1   4   9        6.92        6.92      2.55 o 
   0   4   9        4.13        4.14      2.47 o 
   1   4   9        0.68       -0.11      3.30 o 
   2   4   9     1288.42     1391.98     32.17 o 
   3   4   9      715.79      799.12     20.09 o 
   4   4   9      252.68      296.51      9.79 o 
   5   4   9      180.28      226.79     16.14 o 
   6   4   9        7.26       10.46      2.66 o 
   7   4   9      214.58      233.23      9.79 o 
   8   4   9       70.14       78.73      6.71 o 
   9   4   9       68.69       67.89      6.66 o 
  10   4   9       30.53       24.35      4.75 o 
  -6   5   9        0.24       -0.32      6.01 o 
  -5   5   9       20.21       12.17      4.48 o 
  -4   5   9        2.25       10.02      3.58 o 
  -3   5   9      220.21      254.52     10.31 o 
  -2   5   9        9.10        8.17      3.11 o 
  -1   5   9       43.01       39.17      4.71 o 
   0   5   9      265.35      310.59     16.02 o 
   1   5   9       14.09       18.38      5.18 o 
   2   5   9      173.75      180.27     11.78 o 
   3   5   9      171.31      175.56     11.55 o 
   4   5   9       10.59        0.24      1.65 o 
   5   5   9        7.76        2.12      2.12 o 
   6   5   9       55.13       50.43      7.78 o 
   7   5   9       37.04       37.23      7.07 o 
   8   5   9      135.40      131.02     11.31 o 
   9   5   9      198.79      166.37     13.43 o 
  10   5   9       16.83        7.54      5.42 o 
  -5   6   9      173.71      193.70     14.61 o 
  -4   6   9       11.15       -4.48      4.24 o 
  -3   6   9      127.87      136.91     11.78 o 
  -2   6   9      251.86      287.02     16.73 o 
  -1   6   9       39.99       25.92      6.83 o 
   0   6   9      564.46      616.23     26.63 o 
   2   6   9      227.02       -1.65      2.12 o 
   3   6   9      264.56        0.47      1.65 o 
   4   6   9        5.54        1.18      2.12 o 
   5   6   9       65.96       64.10      8.72 o 
   6   6   9        1.13        5.89      4.48 o 
   7   6   9        3.23        2.59      4.01 o 
   8   6   9       22.45       22.39      6.60 o 
   9   6   9       11.67        2.59      4.71 o 
  10   6   9        0.81       -4.71      4.24 o 
  -4   7   9      157.61      154.12     12.96 o 
  -3   7   9        0.03       -4.01      4.01 o 
  -2   7   9        5.66       -0.47      4.48 o 
  -1   7   9       19.03       11.55      5.42 o 
   0   7   9        7.02        9.19      4.71 o 
   1   7   9       34.61       40.53      7.54 o 
   2   7   9       58.34       50.66      8.25 o 
   3   7   9      248.35      286.08     16.73 o 
   4   7   9       87.55      103.92     11.55 o 
   5   7   9        8.88        4.95      5.18 o 
   6   7   9        0.35        0.94      4.24 o 
   7   7   9       23.04       32.99      7.54 o 
   8   7   9        5.36       -0.47      4.48 o 
   9   7   9       11.43       14.37      6.13 o 
  10   7   9       13.94        8.72      5.89 o 
  -3   8   9       27.00       22.39      6.83 o 
  -2   8   9        1.57        0.47      4.48 o 
  -1   8   9        7.80        5.89      5.66 o 
   0   8   9       15.33       22.39      6.36 o 
   1   8   9        6.88        2.83      4.71 o 
   2   8   9        9.85       15.79      6.36 o 
   3   8   9      258.91      256.15     16.26 o 
   4   8   9      223.91      262.28     16.97 o 
   5   8   9       65.13       68.57      9.90 o 
   6   8   9       23.73       39.90      5.15 o 
   7   8   9       91.13       85.54     11.08 o 
   8   8   9      144.02      157.18     13.67 o 
   9   8   9       11.78       12.96      6.36 o 
  -2   9   9        0.13        2.59      5.42 o 
  -1   9   9        0.20        1.41      5.42 o 
   0   9   9        1.21        3.53      4.95 o 
   1   9   9        0.67       -2.59      4.71 o 
   2   9   9        6.38        1.41      5.18 o 
   3   9   9       45.30       43.83      8.95 o 
   4   9   9       16.29       12.25      6.36 o 
   5   9   9        1.38        1.56      3.05 o 
   6   9   9        5.08        7.34      4.01 o 
   7   9   9        2.98        4.71      5.66 o 
   8   9   9        0.21        0.47      4.71 o 
   9   9   9       33.31       35.82      8.25 o 
   0  10   9       38.06       26.86      7.78 o 
   1  10   9        1.70        3.30      5.89 o 
   2  10   9       98.35       82.01     11.78 o 
   3  10   9       19.51       14.61      7.07 o 
   4  10   9        1.48       -2.59      5.18 o 
   5  10   9       10.47        5.94      3.68 o 
   6  10   9       58.15       71.79      7.41 o 
   7  10   9        6.22        8.95      6.13 o 
   8  10   9        2.06       -0.24      5.42 o 
   4  11   9        0.67        2.12      6.36 o 
   5  11   9        2.07       -1.38      3.56 o 
  -5  -8  10        0.11       -1.41      4.48 o 
  -4  -8  10        1.71        3.06      5.18 o 
  -3  -8  10       23.97       20.50      6.13 o 
  -2  -8  10       29.39       24.27      6.83 o 
  -1  -8  10       43.97       53.02      8.72 o 
  -6  -7  10        1.57       -0.29      2.91 o 
  -5  -7  10        4.02        1.80      3.00 o 
  -4  -7  10       76.89       78.71      7.08 o 
  -3  -7  10       13.81       10.37      4.95 o 
  -2  -7  10       16.06        8.60      3.50 o 
  -1  -7  10       70.29       79.17      7.07 o 
   0  -7  10       36.77       42.86      5.40 o 
   1  -7  10       33.27       31.34      7.31 o 
   2  -7  10        6.84        8.01      4.95 o 
  -7  -6  10        1.28       -0.03      2.82 o 
  -6  -6  10        1.88       -0.58      3.65 o 
  -5  -6  10       15.06       15.17      3.82 o 
  -4  -6  10       69.87       85.45      7.17 o 
  -3  -6  10        2.36       11.80      5.54 o 
  -2  -6  10        4.00        7.48      2.99 o 
  -1  -6  10        7.71        7.57      3.05 o 
   0  -6  10        0.14        1.85      2.58 o 
   1  -6  10        2.17        3.06      4.01 o 
   2  -6  10       53.09       65.98      9.43 o 
   3  -6  10        1.35       -0.94      4.01 o 
   4  -6  10        0.53        0.71      4.48 o 
  -8  -5  10        2.32        2.12      4.95 o 
  -7  -5  10        1.15        6.13      5.18 o 
  -6  -5  10        4.61        5.69      3.25 o 
  -5  -5  10        2.61       -1.35      2.32 o 
  -4  -5  10       30.81       25.62      4.25 o 
  -3  -5  10        4.86       10.78      3.08 o 
  -2  -5  10        0.25        2.83      2.41 o 
  -1  -5  10      382.02      404.00     18.97 o 
   0  -5  10       10.60       13.87      3.32 o 
   1  -5  10       68.05       55.78      5.30 o 
   2  -5  10      116.11      131.73     11.31 o 
   3  -5  10       31.13       47.13      8.25 o 
   4  -5  10       12.48       16.97      5.89 o 
   5  -5  10       10.31        5.89      4.95 o 
  -8  -4  10        1.60        8.72      5.66 o 
  -7  -4  10       91.52       95.67     11.08 o 
  -6  -4  10        1.06       -2.36      4.01 o 
  -5  -4  10       21.27       36.52      4.75 o 
  -4  -4  10       60.35       65.35     12.84 o 
  -3  -4  10        5.55        3.60      2.59 o 
  -2  -4  10       63.19       68.37      8.01 o 
  -1  -4  10       97.18       96.00      7.31 o 
   0  -4  10        0.00       -0.74      2.08 o 
   1  -4  10      324.95      342.26     11.77 o 
   2  -4  10      498.54      497.93     23.33 o 
   3  -4  10       10.24        3.30      4.01 o 
   4  -4  10       27.15       22.39      6.36 o 
   5  -4  10       29.51       32.99      7.31 o 
   6  -4  10       14.37        3.77      5.18 o 
  -8  -3  10       10.13       -4.71      4.48 o 
  -7  -3  10       83.75      116.88     12.49 o 
  -6  -3  10        0.01        4.48      4.48 o 
  -5  -3  10      111.19      142.33     11.31 o 
  -4  -3  10        7.42        4.24      2.75 o 
  -3  -3  10      359.40      410.37     13.50 o 
  -2  -3  10       76.61       91.34      6.16 o 
  -1  -3  10       64.44       66.99      5.23 o 
   0  -3  10      322.11      341.84     19.79 o 
   1  -3  10      111.07      124.67      7.31 o 
   2  -3  10      600.91      614.81     25.92 o 
   3  -3  10      273.88      269.11     15.55 o 
   4  -3  10        2.85        0.00      3.53 o 
   5  -3  10       97.74       93.55     10.84 o 
   6  -3  10        0.00        0.24      3.77 o 
   7  -3  10       17.57       17.67      6.60 o 
  -8  -2  10        9.36        7.78      5.42 o 
  -7  -2  10        0.61        1.41      4.71 o 
  -6  -2  10       68.33       75.41      9.43 o 
  -5  -2  10      119.26      112.88      9.90 o 
  -4  -2  10       18.47       15.32      4.71 o 
  -3  -2  10       23.80        2.36      1.89 o 
  -2  -2  10        3.53        1.76      1.45 o 
   2  -2  10      230.17       -0.47      1.41 o 
   3  -2  10        2.53        0.00      1.65 o 
   4  -2  10       99.17      100.86      8.95 o 
   5  -2  10        0.77        1.41      3.06 o 
   6  -2  10       12.29       11.78      4.71 o 
   7  -2  10        9.86        8.48      4.95 o 
   8  -2  10        9.23        6.36      4.95 o 
  -8  -1  10        2.25        8.48      5.42 o 
  -7  -1  10       37.46       38.18      8.01 o 
  -6  -1  10       18.19       23.57      6.13 o 
  -5  -1  10      153.69      140.21     11.08 o 
  -4  -1  10       76.22       71.64      8.48 o 
  -3  -1  10        0.21       -1.65      1.41 o 
  -2  -1  10       22.75        2.83      2.36 o 
  -1  -1  10      309.03      330.85     15.55 o 
   0  -1  10      154.10      173.78      7.78 o 
   1  -1  10        1.58        4.10      1.57 o 
   2  -1  10      418.85      413.34     12.49 o 
   4  -1  10       70.84       86.53      5.89 o 
   5  -1  10      219.88      207.96      9.24 o 
   6  -1  10       29.09       26.86      6.36 o 
   7  -1  10       24.13       25.69      6.60 o 
   8  -1  10       19.18       10.37      5.42 o 
  -8   0  10        7.22        7.07      5.66 o 
  -7   0  10        1.64        5.42      5.42 o 
  -6   0  10      307.36      320.25     17.91 o 
  -5   0  10        1.35        5.66      4.24 o 
  -4   0  10      111.62      126.08      7.42 o 
  -3   0  10        1.88        1.15      2.21 o 
  -2   0  10        1.26       -1.34      1.42 o 
  -1   0  10      384.04      445.39     18.97 o 
   0   0  10      142.26      112.21      5.15 o 
   1   0  10        0.04        0.12      1.30 o 
   2   0  10        9.64        5.54      1.87 o 
   3   0  10        1.04        1.89      1.83 o 
   4   0  10      484.94      433.28     13.56 o 
   5   0  10      407.39      400.86     13.39 o 
   6   0  10       18.21       17.01      3.67 o 
   7   0  10        1.55        3.77      2.83 o 
   8   0  10        4.01        8.25      4.71 o 
   9   0  10        4.97        6.83      5.18 o 
  -8   1  10        7.20        4.71      6.13 o 
  -7   1  10        3.39        4.95      5.07 o 
  -6   1  10       13.78       16.06      3.79 o 
  -5   1  10      776.05      786.78     38.88 o 
  -4   1  10        1.09        0.14      3.18 o 
  -3   1  10       37.81       49.90      4.63 o 
  -2   1  10       59.83       50.88      4.33 o 
  -1   1  10       90.30      111.79      5.49 o 
   0   1  10      723.50      795.96     19.99 o 
   1   1  10      160.79      183.47      7.16 o 
   2   1  10       53.15       79.36      4.80 o 
   3   1  10      184.41      214.45      8.08 o 
   4   1  10       16.52       17.71      2.91 o 
   5   1  10       22.43       23.10      3.50 o 
   6   1  10     2232.89     2279.03     53.15 o 
   7   1  10        0.64        2.92      2.82 o 
   8   1  10        0.16        1.43      2.82 o 
   9   1  10        0.98        4.71      4.95 o 
  -7   2  10        3.24        0.13      3.22 o 
  -6   2  10       65.24       85.59      7.14 o 
  -5   2  10       19.08       27.54      6.24 o 
  -4   2  10       28.43       27.99      4.32 o 
  -3   2  10       18.35       21.03      3.58 o 
  -2   2  10      454.02      508.89     14.83 o 
  -1   2  10      201.78      213.06      7.99 o 
   0   2  10      140.41      152.27      7.07 o 
   1   2  10      134.52      161.62      6.73 o 
   2   2  10       28.88       28.45      3.25 o 
   3   2  10       72.08       87.05      5.09 o 
   4   2  10       41.20       54.94      4.67 o 
   5   2  10       38.54       24.28      3.56 o 
   6   2  10        5.24        3.24      2.43 o 
   7   2  10       63.56       57.20      5.89 o 
   8   2  10       17.62       16.31      3.83 o 
   9   2  10       14.20       24.06      4.56 o 
  10   2  10        3.62        8.95      5.66 o 
  -7   3  10       27.64       26.70      5.20 o 
  -6   3  10      101.16      104.36     11.19 o 
  -5   3  10       18.81       17.60      4.00 o 
  -4   3  10        4.17       13.66      3.41 o 
  -3   3  10       32.94       34.97      4.32 o 
  -2   3  10       11.89       15.28      3.15 o 
  -1   3  10     3526.28     3882.19     97.80 o 
   0   3  10        2.96        8.61      2.38 o 
   1   3  10       32.56       35.13      3.56 o 
   2   3  10      137.54      139.24     11.43 o 
   3   3  10       19.13       22.30      3.11 o 
   4   3  10      200.88      205.79      8.32 o 
   5   3  10       87.19       93.31      6.00 o 
   6   3  10       43.34       49.60      5.16 o 
   7   3  10      155.13      130.62      7.57 o 
   8   3  10        9.06        7.49      5.18 o 
   9   3  10        0.14       -3.09      2.71 o 
  10   3  10       11.67       14.94      6.01 o 
  -6   4  10      123.72      141.37     12.14 o 
  -5   4  10      156.30      128.20      8.08 o 
  -4   4  10       30.15       33.49      9.54 o 
  -3   4  10      603.63      575.89     17.32 o 
  -2   4  10      235.25      244.11      9.65 o 
  -1   4  10       13.39        9.40      2.66 o 
   0   4  10      581.43      645.33     17.27 o 
   1   4  10      169.60      214.59     10.13 o 
   2   4  10       36.81       29.56      3.35 o 
   3   4  10       44.50       49.48      4.18 o 
   4   4  10        4.21        7.38      2.71 o 
   5   4  10        8.95       15.14      5.66 o 
   6   4  10        4.77        2.80      2.24 o 
   7   4  10      331.94      344.96     12.54 o 
   8   4  10      157.34      179.77      8.98 o 
   9   4  10       53.17       56.66      6.21 o 
  10   4  10        5.77        3.06      3.17 o 
  -6   5  10        3.93       14.61      6.13 o 
  -5   5  10        7.81        8.15      3.99 o 
  -4   5  10       30.30       29.71      4.58 o 
  -3   5  10       55.04       59.89      5.80 o 
  -2   5  10       94.04       78.49      6.04 o 
  -1   5  10        0.23       -0.47      4.48 o 
   0   5  10      393.28      429.36     19.79 o 
   1   5  10       12.82        7.07      4.95 o 
   2   5  10      285.81      278.07     15.32 o 
   3   5  10      163.47      156.71     12.02 o 
   4   5  10       15.25       13.43      5.18 o 
   5   5  10        4.46       -1.89      4.24 o 
   6   5  10       29.40       31.81      6.60 o 
   7   5  10        5.29        4.24      4.01 o 
   8   5  10       12.06       19.79      5.89 o 
   9   5  10       30.57       49.72      8.72 o 
  10   5  10       13.68       14.14      5.89 o 
  -5   6  10        3.22        1.65      4.95 o 
  -4   6  10        3.57        4.95      5.18 o 
  -3   6  10       23.78       25.45      6.83 o 
  -2   6  10        1.32        4.48      4.71 o 
  -1   6  10      282.29      330.85     18.38 o 
   0   6  10       21.18       16.26      5.66 o 
   1   6  10      329.17      350.18     18.62 o 
   2   6  10       78.21       90.73     10.37 o 
   3   6  10        4.06        9.90      4.95 o 
   4   6  10      213.92      174.62     13.43 o 
   5   6  10        1.87       -4.01      4.24 o 
   6   6  10        5.17        7.07      4.71 o 
   7   6  10       41.77       39.12      7.54 o 
   8   6  10        1.31       -0.71      3.77 o 
   9   6  10        4.18        3.06      4.24 o 
  10   6  10        0.22       -3.30      4.48 o 
  -4   7  10       35.41       28.99      7.78 o 
  -3   7  10       27.57       20.74      6.60 o 
  -2   7  10       45.33       45.72      8.72 o 
  -1   7  10       17.69       25.45      6.83 o 
   0   7  10        0.01        1.18      4.48 o 
   1   7  10      238.52      246.26     15.55 o 
   2   7  10     1722.68     1791.65     61.98 o 
   3   7  10      171.71      184.51     13.67 o 
   4   7  10       19.22       16.97      6.13 o 
   5   7  10      218.57      251.44     15.79 o 
   6   7  10       20.51       18.85      6.36 o 
   7   7  10       53.13       18.38      6.13 o 
   8   7  10        7.95        3.77      4.95 o 
   9   7  10       10.56       12.02      5.89 o 
  10   7  10       16.93       12.02      6.36 o 
  -3   8  10       43.11       45.48      8.95 o 
  -2   8  10       95.92      108.16     12.73 o 
  -1   8  10        1.27        4.95      5.66 o 
   0   8  10        4.78       10.37      5.66 o 
   1   8  10       25.22       30.40      7.07 o 
   2   8  10       46.97       44.30      8.25 o 
   3   8  10      531.77      544.35     25.69 o 
   4   8  10      128.51      153.17     14.85 o 
   5   8  10       56.52       55.61      9.43 o 
   6   8  10        2.51        1.89      4.95 o 
   7   8  10       36.57       40.06      8.72 o 
   8   8  10       28.99       25.69      7.31 o 
   9   8  10       18.04       18.85      6.83 o 
  -1   9  10        7.30        4.71      5.42 o 
   0   9  10       16.19       10.84      5.89 o 
   1   9  10       18.21       18.85      6.83 o 
   2   9  10       24.47       24.27      7.54 o 
   3   9  10        1.41        2.36      5.42 o 
   4   9  10       30.43       38.65      8.72 o 
   5   9  10       11.14        4.71      6.13 o 
   6   9  10       95.07       65.98     10.60 o 
   7   9  10        3.55        3.77      5.18 o 
   8   9  10        1.05        3.30      5.42 o 
   1  10  10        1.72       -4.01      4.71 o 
   2  10  10       43.02       33.70      8.72 o 
   3  10  10        0.01        6.60      6.60 o 
   4  10  10       15.67       16.50      7.07 o 
   5  10  10       37.73       35.67      5.89 o 
   6  10  10       52.90       80.71      7.83 o 
   7  10  10        2.42        6.83      6.60 o 
  -3  -8  11       21.64       26.19      6.72 o 
  -2  -8  11       41.58       61.86     13.55 o 
  -6  -7  11        2.63        0.51      2.99 o 
  -5  -7  11        0.49        6.72      3.53 o 
  -4  -7  11       28.16       28.87      8.37 o 
  -3  -7  11        3.59        5.64      3.22 o 
  -2  -7  11        0.74        3.06      3.18 o 
  -1  -7  11       26.32       27.09      4.66 o 
   0  -7  11        0.00        0.47      4.24 o 
   1  -7  11        3.31        0.24      4.24 o 
  -7  -6  11        0.96        3.48      3.32 o 
  -6  -6  11       74.59       65.74      6.99 o 
  -5  -6  11        2.17        3.56      2.95 o 
  -4  -6  11       17.98       20.55      4.06 o 
  -3  -6  11       22.84       31.19      4.82 o 
  -2  -6  11       26.26       26.27      8.01 o 
  -1  -6  11       58.01       70.37      9.07 o 
   0  -6  11       31.92       27.33      5.42 o 
   1  -6  11       67.70       65.51      9.66 o 
   2  -6  11        0.90        5.89      4.48 o 
   3  -6  11        0.16       -0.47      4.01 o 
  -7  -5  11        0.04       17.44      6.13 o 
  -6  -5  11        1.25        4.12      2.99 o 
  -5  -5  11       29.14       33.08      5.77 o 
  -4  -5  11       61.58       57.09      5.83 o 
  -3  -5  11      179.00      182.15      8.91 o 
  -2  -5  11       68.13       75.15      6.49 o 
  -1  -5  11       44.72       37.58      8.48 o 
   0  -5  11      543.88      556.13     17.22 o 
   1  -5  11       47.79       65.75      9.19 o 
   2  -5  11       16.57       19.09      6.13 o 
   3  -5  11        8.39        4.48      4.71 o 
   4  -5  11       12.30        7.31      4.95 o 
   5  -5  11        1.86       -1.65      3.77 o 
  -8  -4  11       13.37       12.02      6.13 o 
  -7  -4  11        7.29       13.90      6.13 o 
  -6  -4  11       93.75       78.47     10.13 o 
  -5  -4  11       25.93       27.68      4.58 o 
  -4  -4  11        4.70        4.61      5.66 o 
  -3  -4  11       11.36       10.77      3.25 o 
  -2  -4  11       39.65       46.27      5.66 o 
  -1  -4  11        0.45        1.21      3.89 o 
   0  -4  11       82.33       89.74      6.64 o 
   1  -4  11        5.28       10.84      4.71 o 
   2  -4  11        1.11        9.43      4.71 o 
   3  -4  11       53.25       42.89      7.78 o 
   4  -4  11       18.13       11.55      5.42 o 
   5  -4  11        4.38        4.01      4.71 o 
   6  -4  11        9.74       12.25      5.89 o 
  -8  -3  11       10.68        9.90      5.89 o 
  -7  -3  11        0.01        2.36      4.95 o 
  -6  -3  11       44.39       77.29      9.90 o 
  -5  -3  11        3.34        2.36      4.01 o 
  -4  -3  11       56.72       35.82      6.36 o 
  -3  -3  11        0.13        1.30      2.33 o 
  -2  -3  11       17.83       24.26      3.91 o 
  -1  -3  11        0.23       -0.30      2.08 o 
   0  -3  11       56.59       69.05      5.54 o 
   1  -3  11        1.34        2.78      2.24 o 
   2  -3  11        7.31        9.19      4.01 o 
   3  -3  11        9.17        6.36      4.01 o 
   4  -3  11       34.15       36.05      6.83 o 
   5  -3  11       16.07       11.55      4.95 o 
   6  -3  11       14.03       14.85      6.13 o 
   7  -3  11        0.06       -0.47      4.24 o 
  -8  -2  11        6.37        4.48      5.42 o 
  -7  -2  11       22.52       30.16      7.07 o 
  -6  -2  11        7.30        7.54      5.18 o 
  -5  -2  11       46.50       46.19      7.31 o 
  -4  -2  11        0.02       -4.24      2.83 o 
  -3  -2  11        6.80        7.31      4.01 o 
  -2  -2  11        7.16        0.24      1.65 o 
  -1  -2  11       45.92       53.26      6.60 o 
   0  -2  11        1.78        2.21      2.36 o 
   2  -2  11        2.67       -0.24      1.89 o 
   3  -2  11       98.56       89.31      9.66 o 
   4  -2  11      298.24      300.69     16.97 o 
   5  -2  11       65.41       64.33      8.95 o 
   6  -2  11        0.96        2.59      4.01 o 
   7  -2  11        1.89        3.06      4.48 o 
  -8  -1  11        4.59       11.78      5.89 o 
  -7  -1  11       10.28       15.08      5.89 o 
  -6  -1  11        2.50       -1.41      3.53 o 
  -5  -1  11        8.58       16.02      5.18 o 
  -4  -1  11       80.49       89.78      9.66 o 
  -3  -1  11       30.72       30.87      6.13 o 
  -2  -1  11      687.90       90.25      7.78 o 
  -1  -1  11      132.38       32.28      5.42 o 
   0  -1  11       17.48       10.84      3.77 o 
   1  -1  11      109.55       81.30      8.48 o 
   2  -1  11      125.04      151.33     28.87 o 
   3  -1  11      109.85      106.04      8.25 o 
   4  -1  11      162.60      181.49      8.14 o 
   5  -1  11      530.02      561.58     31.93 o 
   6  -1  11        4.04        3.30      3.77 o 
   7  -1  11       31.09       40.77      7.78 o 
   8  -1  11        0.07        1.14      4.48 o 
  -8   0  11        0.46       -2.59      4.71 o 
  -7   0  11        5.89       10.60      5.89 o 
  -6   0  11        3.15        2.83      4.01 o 
  -5   0  11        6.05        5.66      4.48 o 
  -4   0  11       34.41       26.86      6.36 o 
  -3   0  11       42.90       44.54      6.83 o 
  -2   0  11       63.26       56.32      7.07 o 
   0   0  11       17.54       10.55     10.60 o 
   1   0  11      107.31      119.43      5.64 o 
   2   0  11       63.21       75.54      5.15 o 
   3   0  11      331.39      365.97     11.80 o 
   4   0  11      423.48      462.95     14.47 o 
   5   0  11      600.21      558.35     16.99 o 
   6   0  11       99.21       98.42      7.41 o 
   7   0  11       23.46       14.61      3.83 o 
   8   0  11       17.16       22.98      4.50 o 
   9   0  11        0.08        0.71      4.48 o 
  -7   1  11        0.44       -0.24      4.95 o 
  -6   1  11       12.45       22.39      6.36 o 
  -5   1  11        0.95        5.74      3.08 o 
  -4   1  11       50.05       58.54      6.72 o 
  -3   1  11        0.97        0.35      2.67 o 
  -2   1  11      122.26      136.45      6.66 o 
  -1   1  11       38.18       55.70      4.39 o 
   0   1  11        9.99       14.47      4.60 o 
   1   1  11      139.56      141.23      6.33 o 
   2   1  11        2.92        3.89      2.17 o 
   3   1  11        5.94        6.83      2.24 o 
   4   1  11       11.19       13.67      2.83 o 
   5   1  11        0.08       -1.65      2.08 o 
   6   1  11     1228.09     1325.82     33.74 o 
   7   1  11        1.50        1.71      2.91 o 
   8   1  11       37.16       47.26      4.94 o 
   9   1  11        3.31        0.00      4.95 o 
  -7   2  11        0.63        1.60      3.41 o 
  -6   2  11       42.98       57.47      6.21 o 
  -5   2  11        1.78        1.51      4.24 o 
  -4   2  11      106.61      114.38      7.24 o 
  -3   2  11      109.36      101.97      6.40 o 
  -2   2  11        0.07        1.16      2.65 o 
  -1   2  11        1.42       -0.41      2.04 o 
   0   2  11      132.10      130.33      7.07 o 
   1   2  11      447.28      476.12     13.75 o 
   2   2  11      365.57      396.90     17.44 o 
   3   2  11       16.65       18.11      3.65 o 
   4   2  11        2.86        1.74      2.04 o 
   5   2  11       85.63       95.12      9.78 o 
   6   2  11        2.03       -0.90      2.24 o 
   7   2  11      378.68      366.65     19.68 o 
   8   2  11      199.43      215.92     10.41 o 
   9   2  11       65.12       73.19      7.35 o 
  -7   3  11       18.34       14.06      9.78 o 
  -6   3  11       72.22       99.28     11.90 o 
  -5   3  11        0.07       -3.93      2.75 o 
  -4   3  11        8.80        9.43      3.33 o 
  -3   3  11        0.03        2.77      4.48 o 
  -2   3  11       11.79       12.31      3.39 o 
  -1   3  11       38.73       43.96      4.56 o 
   0   3  11       27.24       36.02      9.90 o 
   1   3  11       39.35       37.75      4.06 o 
   2   3  11       23.49       35.12      3.79 o 
   3   3  11      210.78      206.01      8.19 o 
   4   3  11        6.09        0.14      3.18 o 
   5   3  11        2.27        1.47      2.14 o 
   6   3  11       32.51       30.19      4.19 o 
   7   3  11        1.32        0.29      2.59 o 
   8   3  11      299.42      334.01     13.06 o 
   9   3  11       24.66       24.03      4.75 o 
  10   3  11        2.40        8.60      4.00 o 
  -6   4  11        0.70       -2.32      3.45 o 
  -5   4  11       24.36       19.14      4.56 o 
  -4   4  11       26.00       35.52      5.18 o 
  -3   4  11       16.24       13.40      5.89 o 
  -2   4  11        0.11       -1.13      2.41 o 
  -1   4  11       36.61       44.29      4.53 o 
   0   4  11      227.71      236.80      8.86 o 
   1   4  11     2155.99     2242.70     50.47 o 
   2   4  11        4.13        3.22      2.39 o 
   3   4  11       76.22       91.60      5.49 o 
   4   4  11       76.98       86.24      5.53 o 
   5   4  11       75.64       71.71      5.72 o 
   6   4  11       49.73       62.00      5.66 o 
   7   4  11        1.66        3.87      2.82 o 
   8   4  11       70.24       74.05     11.66 o 
   9   4  11        2.49        5.31      3.41 o 
  10   4  11        7.49        6.24      3.58 o 
  -5   5  11       15.01       31.34      7.54 o 
  -4   5  11      113.99      109.11     12.02 o 
  -3   5  11       10.38       14.14      5.66 o 
  -2   5  11        0.20       -5.66      3.77 o 
  -1   5  11       40.70       59.86      8.72 o 
   0   5  11      267.16      286.32     16.26 o 
   1   5  11      387.74      426.76     20.50 o 
   2   5  11      387.56      460.93     21.68 o 
   3   5  11       46.85       41.00      7.31 o 
   4   5  11        5.64        7.54      5.18 o 
   5   5  11       15.82       13.90      5.66 o 
   6   5  11       28.99       24.98      6.36 o 
   7   5  11       87.47       72.58      9.66 o 
   8   5  11        7.34        7.07      4.71 o 
   9   5  11      156.56      144.93     12.49 o 
  10   5  11       37.39       33.70      8.01 o 
  -4   6  11        2.53        1.89      4.71 o 
  -3   6  11       36.01       28.75      7.31 o 
  -2   6  11        0.27        3.53      4.95 o 
  -1   6  11       31.73       28.99      6.83 o 
   0   6  11       28.63       22.62      6.60 o 
   1   6  11      136.16      147.75     12.73 o 
   2   6  11      393.14      485.20     23.33 o 
   3   6  11        4.85        8.72      5.89 o 
   4   6  11        4.69        4.48      4.95 o 
   5   6  11       51.13       49.02      8.25 o 
   6   6  11      107.85      132.20     11.55 o 
   7   6  11        7.86       -0.47      3.53 o 
   8   6  11        6.26        7.54      4.48 o 
   9   6  11        4.15        5.89      4.95 o 
  10   6  11        7.32        7.54      5.42 o 
  -3   7  11        0.01       -3.30      4.48 o 
  -2   7  11       60.08       47.37      8.95 o 
  -1   7  11        0.90       -4.95      4.71 o 
   0   7  11      116.95      123.72     12.73 o 
   1   7  11       18.78       20.74      6.36 o 
   2   7  11      364.10      395.66     20.97 o 
   3   7  11        0.02       -6.72      4.48 o 
   4   7  11        0.09       -0.47      4.48 o 
   5   7  11       23.98       32.52      7.07 o 
   6   7  11       37.50       39.59      7.78 o 
   7   7  11       19.98       27.57      7.07 o 
   8   7  11        7.48        8.95      5.42 o 
   9   7  11        4.06        4.24      5.18 o 
  -2   8  11       15.49       24.51      7.54 o 
  -1   8  11       60.73       63.15      9.90 o 
   0   8  11        8.36       11.08      5.89 o 
   1   8  11        0.89       -1.41      4.48 o 
   2   8  11       50.87       57.97      9.66 o 
   3   8  11        0.30       10.13      5.66 o 
   4   8  11      292.90      271.23     17.20 o 
   5   8  11      101.96      132.20     13.90 o 
   6   8  11        0.04        3.30      4.95 o 
   7   8  11        0.80       -0.24      4.95 o 
   8   8  11        0.23        3.06      5.18 o 
   9   8  11       12.21       11.55      6.13 o 
  -1   9  11       14.14        8.48      5.89 o 
   0   9  11       42.99       38.18      8.48 o 
   1   9  11        9.46        4.95      5.89 o 
   2   9  11       17.97        5.89      6.13 o 
   3   9  11        5.98        4.01      5.66 o 
   4   9  11        6.42        8.95      6.13 o 
   5   9  11      169.75      168.73     14.37 o 
   6   9  11      176.07      219.39     16.50 o 
   7   9  11      167.73      149.40     15.32 o 
   8   9  11        0.00       -1.18      4.71 o 
   1  10  11       86.34      111.46     13.90 o 
   2  10  11       40.53       34.88      8.72 o 
   3  10  11        9.62        6.36      6.83 o 
   4  10  11       41.30       34.41      9.19 o 
   5  10  11       29.12       34.64      8.72 o 
   6  10  11        5.01        7.78      6.13 o 
   7  10  11       12.06       13.67      7.31 o 
  -4  -7  12        6.76        6.48      3.50 o 
  -3  -7  12        9.81       13.61      3.99 o 
  -2  -7  12        3.44        3.19      3.25 o 
  -1  -7  12       15.05       14.12      4.08 o 
   0  -7  12       36.00       36.05      8.01 o 
  -6  -6  12       36.33       37.15     12.37 o 
  -5  -6  12       50.65       60.09      7.78 o 
  -4  -6  12        6.81       11.31      3.67 o 
  -3  -6  12        8.29       10.60      3.49 o 
  -2  -6  12        6.22        3.31      7.31 o 
  -1  -6  12       40.36       34.02      5.16 o 
   0  -6  12       40.65       39.12      7.78 o 
   1  -6  12       21.42       41.47      8.48 o 
   2  -6  12        4.72        7.54      5.18 o 
  -7  -5  12        2.30       -0.71      4.95 o 
  -6  -5  12        4.23        5.89      4.71 o 
  -5  -5  12       23.44       26.03      4.66 o 
  -4  -5  12       64.36       75.75      7.66 o 
  -3  -5  12        1.72        1.19      3.42 o 
  -2  -5  12        2.62        2.12      2.67 o 
  -1  -5  12       17.61       17.82      3.67 o 
   0  -5  12       79.27       98.11      7.48 o 
   1  -5  12      233.73      209.26     14.61 o 
   2  -5  12        7.90        9.66      5.42 o 
   3  -5  12        3.85        8.95      5.66 o 
   4  -5  12        5.97       10.84      5.66 o 
  -7  -4  12        1.02        7.31      5.18 o 
  -6  -4  12       18.68       13.20      5.42 o 
  -5  -4  12       31.60       29.93      6.60 o 
  -4  -4  12        4.91        4.05      4.95 o 
  -3  -4  12      158.74      182.90      9.00 o 
  -2  -4  12        1.74       -0.71      2.33 o 
  -1  -4  12       22.68       25.79      4.08 o 
   0  -4  12       29.62       28.37      4.23 o 
   1  -4  12       24.58       23.80      5.89 o 
   2  -4  12       37.14       48.07      8.25 o 
   3  -4  12        1.17        2.12      4.01 o 
   4  -4  12       12.52        7.54      5.18 o 
   5  -4  12       13.51       23.57      6.83 o 
  -7  -3  12       60.10       53.26      9.19 o 
  -6  -3  12       32.52       41.00      8.01 o 
  -5  -3  12       88.63       96.62     10.84 o 
  -4  -3  12        4.76       -1.18      3.30 o 
  -3  -3  12       62.33       77.29      9.19 o 
  -2  -3  12        9.07        6.13      2.83 o 
  -1  -3  12        5.25        4.48      2.67 o 
   0  -3  12      144.76      141.40      7.21 o 
   1  -3  12       31.86       28.51      5.89 o 
   2  -3  12       21.01       23.80      5.66 o 
   3  -3  12      205.80      172.03     12.96 o 
   4  -3  12       28.91       30.16      7.07 o 
   5  -3  12       15.88       18.15      6.36 o 
   6  -3  12        0.04       -1.41      3.77 o 
  -7  -2  12       85.05       76.59     10.60 o 
  -6  -2  12       10.46       14.61      5.66 o 
  -5  -2  12      143.03      154.82     12.02 o 
  -4  -2  12       18.59       21.21      5.66 o 
  -3  -2  12       47.87       59.86      8.25 o 
  -2  -2  12      303.17      298.81     16.02 o 
  -1  -2  12        4.58       11.31      4.01 o 
   0  -2  12      209.34      221.28     13.43 o 
   1  -2  12       25.01       25.21      5.42 o 
   2  -2  12       63.32       69.28      8.48 o 
   3  -2  12      327.38      330.85     17.91 o 
   4  -2  12       14.47       19.32      5.42 o 
   5  -2  12       14.73       13.90      4.95 o 
   6  -2  12        5.80        2.83      4.24 o 
   7  -2  12        1.26       -1.65      4.01 o 
  -7  -1  12       17.52       20.03      6.60 o 
  -6  -1  12        5.08        7.78      5.18 o 
  -5  -1  12        2.22       -0.47      4.01 o 
  -4  -1  12       12.67        7.54      4.24 o 
  -3  -1  12       12.43        9.66      4.24 o 
  -2  -1  12      286.27      275.24     15.08 o 
  -1  -1  12       18.57       24.98      5.42 o 
   0  -1  12        2.61       -0.24      2.83 o 
   1  -1  12       38.13       34.17      5.89 o 
   2  -1  12       15.42       18.38      4.71 o 
   3  -1  12        0.61       -0.77      1.81 o 
   4  -1  12      593.24      614.12     18.11 o 
   5  -1  12        3.27        5.22      2.75 o 
   6  -1  12       60.33       69.99      9.66 o 
   7  -1  12        3.00       -2.59      3.77 o 
   8  -1  12       33.39       31.34      8.01 o 
  -7   0  12       45.16       60.80      9.90 o 
  -6   0  12        0.37        3.77      4.95 o 
  -5   0  12       37.65       38.65      7.31 o 
  -4   0  12       60.36       57.03      8.01 o 
  -3   0  12      444.56      455.51     21.44 o 
  -2   0  12        4.49        9.90      4.01 o 
  -1   0  12       14.52       19.56      4.71 o 
   0   0  12      332.85      369.74     17.44 o 
   1   0  12       35.80       49.28      4.29 o 
   2   0  12       51.30       70.68      5.42 o 
   3   0  12       75.86       84.81      6.24 o 
   4   0  12       54.42       52.97      5.06 o 
   5   0  12       15.59       22.04      7.66 o 
   6   0  12       24.14       45.18      5.41 o 
   7   0  12      123.70      125.16      8.62 o 
   8   0  12        2.42       -0.47      4.24 o 
  -7   1  12       11.37       17.91      6.36 o 
  -6   1  12       16.35       12.49      5.66 o 
  -5   1  12       36.95       19.79      5.89 o 
  -4   1  12       84.75      102.04     10.84 o 
  -3   1  12      348.77      424.88     20.27 o 
  -2   1  12      739.94      800.31     23.33 o 
  -1   1  12       24.67       33.87      3.96 o 
   0   1  12      139.20      135.01      7.66 o 
   1   1  12        1.26        1.41      2.17 o 
   2   1  12       15.22       18.86      3.17 o 
   3   1  12      204.63      213.20      8.66 o 
   4   1  12      593.61      586.90     17.24 o 
   5   1  12      331.32      393.43     13.57 o 
   6   1  12      146.43      161.11     10.49 o 
   7   1  12      140.72      180.93      9.50 o 
   8   1  12       36.79       46.36      6.17 o 
   9   1  12        6.27       11.08      5.66 o 
  -7   2  12      168.34      202.90     16.02 o 
  -6   2  12        1.58       -4.48      3.77 o 
  -5   2  12       22.24       29.52      7.07 o 
  -4   2  12       82.25       85.07      6.58 o 
  -3   2  12        0.31       -3.62      2.41 o 
  -2   2  12      138.39      155.30      7.75 o 
  -1   2  12      529.72      598.98     22.03 o 
   0   2  12      491.65      547.32     15.74 o 
   1   2  12        2.05        0.00      2.21 o 
   2   2  12        0.24        2.71      2.14 o 
   3   2  12       28.18       37.28      4.08 o 
   4   2  12       95.44      110.00      6.40 o 
   5   2  12        2.61       -0.10      2.21 o 
   6   2  12       74.41       63.78     12.61 o 
   7   2  12        5.65       10.31      3.45 o 
   8   2  12       26.40       28.50      8.84 o 
   9   2  12        5.77        9.58      3.82 o 
  -6   3  12      100.58      118.49     22.27 o 
  -5   3  12        0.14        0.11      3.05 o 
  -4   3  12       39.71       39.41      6.83 o 
  -3   3  12      121.24      107.89     14.85 o 
  -2   3  12       13.50       28.58      4.29 o 
  -1   3  12      192.41      216.91     10.02 o 
   0   3  12      702.23      696.73     18.99 o 
   1   3  12       24.99       26.32      3.79 o 
   2   3  12       41.83       43.95      4.46 o 
   3   3  12       16.74       18.98      3.17 o 
   4   3  12       51.85       63.32      5.37 o 
   5   3  12      136.74      124.01     10.60 o 
   6   3  12        3.55        4.88      2.75 o 
   7   3  12       56.30       65.56      6.41 o 
   8   3  12       11.72        8.06      2.77 o 
   9   3  12        7.75        5.54      3.50 o 
  -6   4  12        7.04        4.24      3.83 o 
  -5   4  12       20.17       27.94      4.99 o 
  -4   4  12        0.40        3.75      3.30 o 
  -3   4  12      143.35      170.01      8.40 o 
  -2   4  12       33.31       34.20      4.46 o 
  -1   4  12        7.33        3.61      2.77 o 
   0   4  12      190.51      205.54      8.65 o 
   1   4  12      257.50      240.81      9.49 o 
   2   4  12       24.19       19.81      3.35 o 
   3   4  12      217.40      192.23      8.27 o 
   4   4  12       99.87       94.46      5.93 o 
   5   4  12        0.04       -1.85      2.15 o 
   6   4  12       15.79       18.79      3.61 o 
   7   4  12        8.04        5.66      3.11 o 
   8   4  12        0.79       -1.18      2.67 o 
   9   4  12       19.16       11.36      3.91 o 
  -5   5  12        2.96        2.83      5.18 o 
  -4   5  12       23.46       18.85      5.89 o 
  -3   5  12       38.12       43.36      8.25 o 
  -2   5  12      102.59      104.63     11.31 o 
  -1   5  12        1.02       -1.89      4.01 o 
   0   5  12      170.09      194.41     13.43 o 
   1   5  12      255.73      301.40     17.20 o 
   2   5  12       37.43       36.76      7.78 o 
   3   5  12        0.05        0.00      4.95 o 
   4   5  12      244.44      263.93     15.79 o 
   5   5  12       31.15       41.95      7.78 o 
   6   5  12        2.06        4.24      4.71 o 
   7   5  12        0.26        1.18      3.77 o 
   8   5  12       13.17       15.79      6.13 o 
   9   5  12        7.00        1.41      4.48 o 
  -4   6  12       88.40       66.45     10.13 o 
  -3   6  12       22.55       18.38      6.83 o 
  -2   6  12        0.23       -2.36      4.71 o 
  -1   6  12       38.64       61.50      9.43 o 
   0   6  12        0.87       -1.18      4.48 o 
   1   6  12        2.44       10.37      5.42 o 
   2   6  12      194.86      210.91     15.08 o 
   3   6  12       74.56       77.53      9.90 o 
   4   6  12       11.98       11.31      5.42 o 
   5   6  12        7.29        1.18      4.71 o 
   6   6  12       10.07        8.95      5.42 o 
   7   6  12        0.17        2.36      4.01 o 
   8   6  12       35.98       29.93      7.54 o 
   9   6  12       15.02       12.49      5.89 o 
  -3   7  12      186.07      226.70     16.50 o 
  -2   7  12        0.98        3.77      5.89 o 
  -1   7  12       27.77        8.25      6.13 o 
   0   7  12       10.42       22.62      6.83 o 
   1   7  12       21.84       30.87      7.78 o 
   2   7  12      178.20      208.32     15.08 o 
   3   7  12        9.08       12.25      5.89 o 
   4   7  12       25.87       36.53      8.01 o 
   5   7  12       20.62        7.07      5.42 o 
   6   7  12       20.60       17.91      6.36 o 
   7   7  12        6.41        0.47      4.01 o 
   8   7  12        1.22        0.24      3.77 o 
   9   7  12        2.16        2.12      4.48 o 
  -2   8  12       20.81       30.40      8.25 o 
  -1   8  12        0.01        0.00      5.42 o 
   0   8  12       69.21       53.49      9.43 o 
   1   8  12        9.95       22.62      7.31 o 
   2   8  12       97.95       73.29     10.84 o 
   3   8  12       16.60        8.48      6.13 o 
   4   8  12       82.52       80.83     11.08 o 
   5   8  12       11.32        5.66      5.18 o 
   6   8  12       40.11       38.88      8.25 o 
   7   8  12       14.98        8.95      6.36 o 
   8   8  12       84.12      103.92     12.73 o 
   0   9  12        0.04        1.41      5.42 o 
   1   9  12      158.27      126.78     14.37 o 
   2   9  12       37.81       31.11      8.48 o 
   3   9  12       92.47       88.13     12.25 o 
   4   9  12        5.39       10.13      6.36 o 
   5   9  12        6.50        0.24      5.18 o 
   6   9  12       52.24       57.97     10.37 o 
   7   9  12        9.50       16.02      6.83 o 
   2  10  12        0.64       -7.78      5.18 o 
   3  10  12        1.06       -8.13      5.42 o 
   4  10  12        4.45       -0.47      5.66 o 
   5  10  12        4.63        6.36      6.36 o 
   6  10  12       29.27       22.62      7.78 o 
  -5  -6  13        6.53        4.12      3.53 o 
  -4  -6  13        2.52        2.54      3.53 o 
  -3  -6  13        0.38        3.65      3.32 o 
  -2  -6  13        0.24        2.56      2.88 o 
  -1  -6  13        3.48        4.36      3.33 o 
   0  -6  13        0.22       -0.71      4.01 o 
   1  -6  13        2.75        2.83      4.48 o 
  -6  -5  13       73.85       70.22      9.90 o 
  -5  -5  13       26.22       27.44      5.00 o 
  -4  -5  13       23.53       35.21      5.13 o 
  -3  -5  13        8.24        9.34      4.12 o 
  -2  -5  13        5.70        8.08      3.22 o 
  -1  -5  13        0.07       -0.62      2.58 o 
   0  -5  13       76.59       91.90     11.31 o 
   1  -5  13        1.08        8.01      5.18 o 
   2  -5  13      135.76      127.72     13.90 o 
   3  -5  13        6.19        6.83      4.95 o 
  -6  -4  13       24.86       16.50      6.13 o 
  -5  -4  13       21.70       33.46      7.31 o 
  -4  -4  13        1.43        1.41      3.77 o 
  -3  -4  13      142.82      131.59      7.83 o 
  -2  -4  13       30.08       30.13      4.46 o 
  -1  -4  13        6.40        2.75      2.58 o 
   0  -4  13      236.22      248.85     15.79 o 
   1  -4  13       88.25       69.52      9.66 o 
   2  -4  13      158.69      144.45     12.49 o 
   3  -4  13      137.52      158.12     13.20 o 
   4  -4  13        3.18        7.54      5.18 o 
   5  -4  13        0.00       -0.94      4.24 o 
  -7  -3  13       33.33       24.51      7.07 o 
  -6  -3  13       19.13       23.09      6.83 o 
  -5  -3  13       34.89       25.69      6.60 o 
  -4  -3  13        4.24        3.06      4.24 o 
  -3  -3  13       58.66       55.85      8.25 o 
  -2  -3  13       17.13       20.03      5.66 o 
  -1  -3  13        0.03       -0.92      2.15 o 
   0  -3  13       19.53       18.84      5.30 o 
   1  -3  13        0.02       -2.59      2.83 o 
   2  -3  13       23.79       10.13      4.95 o 
   3  -3  13       90.82       70.22      9.90 o 
   4  -3  13      308.15      299.51     18.62 o 
   5  -3  13       45.17       35.58      8.01 o 
   6  -3  13        2.50        3.06      4.71 o 
  -7  -2  13        1.14        4.01      5.18 o 
  -6  -2  13       57.76       73.76     10.13 o 
  -5  -2  13       62.90       83.42     10.60 o 
  -4  -2  13       32.05       24.51      6.13 o 
  -3  -2  13      191.86      192.53     12.96 o 
  -2  -2  13       13.22        9.66      4.24 o 
  -1  -2  13      134.18      133.14     10.37 o 
   0  -2  13        8.08        2.12      3.30 o 
   1  -2  13        1.30        2.83      3.06 o 
   2  -2  13       17.52       20.03      5.42 o 
   3  -2  13       47.68       36.29      7.07 o 
   4  -2  13       37.72       54.44      8.48 o 
   5  -2  13       38.09       51.61      8.72 o 
   6  -2  13        0.10       -4.60      3.06 o 
  -7  -1  13        2.64       -6.01      4.01 o 
  -6  -1  13       10.26        3.53      4.48 o 
  -5  -1  13        6.03       13.67      5.42 o 
  -4  -1  13       36.88       25.21      6.13 o 
  -3  -1  13      559.02      603.27     25.92 o 
  -2  -1  13        0.02       -1.65      3.53 o 
  -1  -1  13       21.90       40.53      6.83 o 
   0  -1  13        9.60        1.41      3.30 o 
   1  -1  13      126.75      139.51     10.60 o 
   2  -1  13       66.31       78.00      9.19 o 
   3  -1  13      301.08      302.34     16.97 o 
   4  -1  13        1.36        1.89      3.53 o 
   5  -1  13      338.77      322.98     12.44 o 
   6  -1  13       23.27       22.39      6.36 o 
   7  -1  13        1.17       -1.41      3.77 o 
  -7   0  13        7.05        9.66      5.66 o 
  -6   0  13        8.60       -0.24      4.24 o 
  -5   0  13       62.16       59.62      8.72 o 
  -4   0  13       28.21       33.46      6.60 o 
  -3   0  13       37.01       32.05      6.36 o 
  -2   0  13      240.13      232.59     13.90 o 
  -1   0  13        0.26        1.89      3.53 o 
   0   0  13      321.54      332.74     16.73 o 
   1   0  13       60.22       62.68      7.78 o 
   2   0  13      537.52      549.30     23.80 o 
   3   0  13      284.45      272.78     10.37 o 
   4   0  13       24.92       21.68      3.72 o 
   5   0  13       33.10       36.66      4.73 o 
   6   0  13      297.74      304.15     12.33 o 
   7   0  13       15.85       25.82      4.80 o 
   8   0  13        1.38        4.24      4.48 o 
  -7   1  13        9.22        5.42      5.18 o 
  -6   1  13       11.23       10.13      5.66 o 
  -5   1  13        1.31        2.36      4.71 o 
  -4   1  13      130.57      130.08     10.84 o 
  -3   1  13        5.94        7.07      4.24 o 
  -2   1  13       69.08       63.86      8.01 o 
  -1   1  13       52.31       41.95      6.83 o 
   0   1  13       58.93       71.11      5.49 o 
   1   1  13      243.73      251.76      9.49 o 
   2   1  13       70.87       72.39      5.73 o 
   3   1  13       96.60      102.98      6.33 o 
   4   1  13       44.94       48.48      5.08 o 
   5   1  13        0.05       -1.40      2.24 o 
   6   1  13        2.81        9.38      3.25 o 
   7   1  13      148.79      159.29      9.08 o 
   8   1  13       19.77       20.54      4.75 o 
  -6   2  13       12.19        7.31      5.42 o 
  -5   2  13       45.83       37.00      7.54 o 
  -4   2  13        6.27        5.66      4.48 o 
  -3   2  13       78.03       75.16      6.25 o 
  -2   2  13       14.30       14.03      3.45 o 
  -1   2  13      895.25     1003.10     25.74 o 
   0   2  13      307.71      336.81     13.43 o 
   1   2  13        5.05        1.41      2.48 o 
   2   2  13       63.01       75.42      5.83 o 
   3   2  13        5.60       -1.64      2.09 o 
   4   2  13      228.41      201.36      8.90 o 
   5   2  13      185.43      207.85     17.32 o 
   6   2  13       30.20       23.58      4.08 o 
   7   2  13      224.17      208.08     10.25 o 
   8   2  13       17.86       26.45      4.90 o 
   9   2  13        0.11        1.65      3.33 o 
  -6   3  13       13.49       12.25      6.36 o 
  -5   3  13       80.72       81.38      7.33 o 
  -4   3  13        0.58        5.54      3.15 o 
  -3   3  13        1.05        4.62      3.08 o 
  -2   3  13        7.22        9.64      3.65 o 
  -1   3  13      311.27      281.29     10.58 o 
   0   3  13     1001.75     1051.01     31.70 o 
   1   3  13       16.84       24.78      4.36 o 
   2   3  13        0.88        1.86      2.21 o 
   3   3  13        4.09        3.45      2.39 o 
   4   3  13       20.96       22.63      5.18 o 
   5   3  13      120.34      119.93      9.78 o 
   6   3  13       93.73      109.08      7.41 o 
   7   3  13        2.00        2.13      2.88 o 
   8   3  13        0.03        3.97      3.41 o 
   9   3  13       52.28       53.18      6.44 o 
  -5   4  13       24.02       38.12      5.58 o 
  -4   4  13       78.23       89.70      7.57 o 
  -3   4  13       16.77       16.77      4.06 o 
  -2   4  13        2.04        0.08      2.77 o 
  -1   4  13       64.82       68.35      5.80 o 
   0   4  13      185.68      189.98     13.55 o 
   1   4  13      407.15      450.63     14.19 o 
   2   4  13       89.67       88.11      6.00 o 
   3   4  13      109.44       94.35      6.22 o 
   4   4  13       62.10       71.38      5.94 o 
   5   4  13       21.12       29.23      4.13 o 
   6   4  13       27.59       30.52      4.60 o 
   7   4  13       32.81       44.19      5.43 o 
   8   4  13        1.08        0.36      2.91 o 
   9   4  13       25.97       15.55      6.13 o 
  -4   5  13        5.57        3.30      5.42 o 
  -3   5  13        2.25        4.95      5.42 o 
  -2   5  13        0.92        5.66      5.18 o 
  -1   5  13      192.22      179.80     13.20 o 
   0   5  13       49.80       56.56      8.72 o 
   1   5  13      220.90      236.36     15.32 o 
   2   5  13       25.70       30.87      7.31 o 
   3   5  13        3.36        1.18      4.48 o 
   4   5  13      282.19      268.41     16.02 o 
   5   5  13       59.13       66.45      9.43 o 
   6   5  13       48.43       42.18      8.25 o 
   7   5  13        4.29        1.89      4.48 o 
   8   5  13        4.94        0.47      4.71 o 
   9   5  13        0.09        2.83      4.24 o 
  -4   6  13        0.19       -4.71      5.18 o 
  -3   6  13       71.45       58.68     10.37 o 
  -2   6  13       31.60       32.76      8.01 o 
  -1   6  13      103.63      110.52     12.25 o 
   0   6  13      301.99      304.70     17.44 o 
   1   6  13       43.28       45.01      8.48 o 
   2   6  13      329.36      320.01     18.15 o 
   3   6  13      317.99      342.64     18.85 o 
   4   6  13       67.39       73.76      9.90 o 
   5   6  13      356.51      344.05     19.79 o 
   6   6  13        2.25        7.07      5.66 o 
   7   6  13       19.32       20.27      6.60 o 
   8   6  13        3.88        7.54      5.18 o 
   9   6  13        7.42        6.36      5.42 o 
  -3   7  13        5.63        5.66      6.13 o 
  -2   7  13       45.55       49.96      9.66 o 
  -1   7  13       62.12       55.85      9.43 o 
   0   7  13       13.19       13.43      6.36 o 
   1   7  13       26.12       22.39      7.07 o 
   2   7  13       13.30        8.01      5.42 o 
   3   7  13      222.07      238.24     16.50 o 
   4   7  13       85.62       79.89     11.08 o 
   5   7  13       45.29       48.78      9.19 o 
   6   7  13       29.36       34.64      7.78 o 
   7   7  13        4.12        8.95      5.42 o 
   8   7  13        1.03        6.60      4.71 o 
  -1   8  13       65.62       63.63     10.37 o 
   0   8  13       59.03       65.51     10.37 o 
   1   8  13      164.15      201.48     15.79 o 
   2   8  13       44.33       46.19      9.43 o 
   3   8  13       12.84       16.50      6.83 o 
   4   8  13       11.45       14.61      6.13 o 
   5   8  13        6.31       14.61      6.60 o 
   6   8  13       10.56        8.95      5.66 o 
   7   8  13       14.09       26.39      8.01 o 
   8   8  13       20.56       32.52      8.25 o 
   1   9  13        1.95        7.31      6.36 o 
   2   9  13       25.11       23.57      7.54 o 
   3   9  13       20.39        2.59      6.36 o 
   4   9  13        0.45       -5.89      4.95 o 
   5   9  13        8.08        0.94      5.66 o 
   6   9  13       27.65       32.76      8.01 o 
   7   9  13      209.24      158.36     16.02 o 
  -3  -6  14        3.30        3.99      3.32 o 
  -2  -6  14        3.24        7.31      3.50 o 
  -1  -6  14        4.75        1.41      4.48 o 
   0  -6  14        0.99        3.77      4.71 o 
  -5  -5  14        7.45        2.59      4.71 o 
  -4  -5  14        6.83       14.73      4.00 o 
  -3  -5  14        0.65        3.03      4.60 o 
  -2  -5  14        1.82        5.76      3.25 o 
  -1  -5  14       19.09       17.55      3.99 o 
   0  -5  14       49.12       36.76      7.78 o 
   1  -5  14        1.98        2.83      4.71 o 
   2  -5  14        2.03        4.01      4.71 o 
  -5  -4  14        9.87        8.72      5.42 o 
  -4  -4  14       25.63       17.20      5.89 o 
  -3  -4  14        8.75       16.02      5.66 o 
  -2  -4  14        0.16       -1.24      2.72 o 
  -1  -4  14      114.71      141.36     12.14 o 
   0  -4  14       30.77       26.86      6.60 o 
   1  -4  14        5.34       14.37      5.89 o 
   2  -4  14        0.14       -0.47      4.01 o 
   3  -4  14       19.78       24.04      6.83 o 
   4  -4  14        1.04        7.78      5.18 o 
  -6  -3  14       23.07       27.57      7.07 o 
  -5  -3  14        7.09        5.42      4.71 o 
  -4  -3  14       34.62       30.40      6.60 o 
  -3  -3  14        0.01        1.18      3.77 o 
  -2  -3  14       63.65       74.94      9.90 o 
  -1  -3  14        2.82        8.48      4.48 o 
   0  -3  14        3.48        3.53      3.77 o 
   1  -3  14       47.03       45.95      8.01 o 
   2  -3  14       10.21        5.42      4.01 o 
   3  -3  14        0.04        0.47      4.01 o 
   4  -3  14       51.10       51.37      8.95 o 
   5  -3  14        2.57        2.12      4.71 o 
  -6  -2  14        7.40        5.66      4.71 o 
  -5  -2  14       44.37       37.94      7.54 o 
  -4  -2  14       38.46       34.17      7.07 o 
  -3  -2  14        2.42        7.31      4.48 o 
  -2  -2  14       10.33        6.13      4.01 o 
  -1  -2  14       30.73       27.34      6.36 o 
   0  -2  14       24.30       18.38      5.18 o 
   1  -2  14       32.87       16.02      4.95 o 
   2  -2  14       61.70       72.82      9.43 o 
   3  -2  14        0.24        1.41      3.53 o 
   4  -2  14        0.55       -3.53      2.83 o 
   5  -2  14       37.90       43.83      8.25 o 
   6  -2  14        3.81        4.01      4.24 o 
  -6  -1  14        5.46        8.48      5.42 o 
  -5  -1  14       23.19       18.85      6.13 o 
  -4  -1  14       45.52       36.05      7.07 o 
  -3  -1  14        0.59        1.89      3.77 o 
  -2  -1  14      169.18      156.24     12.02 o 
  -1  -1  14        7.03        8.72      4.48 o 
   0  -1  14        4.82        9.19      4.48 o 
   1  -1  14        1.66       -1.41      3.06 o 
   2  -1  14       21.87       20.74      5.42 o 
   3  -1  14       56.82       69.99      9.19 o 
   4  -1  14        5.27        2.36      3.53 o 
   5  -1  14       22.71       13.90      5.42 o 
   6  -1  14        9.66        0.24      4.24 o 
   7  -1  14        0.90       -4.01      4.01 o 
  -6   0  14        1.03       -0.71      4.48 o 
  -5   0  14        0.43        5.42      4.95 o 
  -4   0  14       64.07       70.46      9.43 o 
  -3   0  14       64.57       77.53      9.43 o 
  -2   0  14       10.96       12.73      4.71 o 
  -1   0  14      103.45      125.84     10.37 o 
   0   0  14       10.97       13.90      4.95 o 
   1   0  14        0.27       -3.89      2.59 o 
   2   0  14       20.57       34.88      6.36 o 
   3   0  14        1.55        0.71      3.30 o 
   4   0  14        5.54        3.30      3.77 o 
   5   0  14        8.20        5.54      2.99 o 
   6   0  14       44.88       50.61      8.60 o 
   7   0  14       47.27       40.43      5.58 o 
  -6   1  14        0.47        0.94      4.95 o 
  -5   1  14        0.00        3.77      4.48 o 
  -4   1  14        0.20        0.71      4.48 o 
  -3   1  14        4.60        1.18      3.77 o 
  -2   1  14        4.94        5.66      3.77 o 
  -1   1  14        0.02        0.47      3.53 o 
   0   1  14      172.49      209.49     12.96 o 
   1   1  14        5.12        1.89      3.30 o 
   2   1  14       41.27       41.07      4.58 o 
   3   1  14      391.84      429.99     14.85 o 
   4   1  14       75.49       97.09     15.79 o 
   5   1  14       66.14       88.31      7.08 o 
   6   1  14        8.34        2.93      2.99 o 
   7   1  14       11.44        8.01      3.67 o 
   8   1  14        0.02        1.59      3.42 o 
  -6   2  14       19.50       21.92      7.07 o 
  -5   2  14       14.04       13.90      6.13 o 
  -4   2  14        1.57        3.53      4.48 o 
  -3   2  14        0.28        2.12      4.01 o 
  -2   2  14       10.12       10.84      4.24 o 
  -1   2  14        8.28        5.96      2.99 o 
   0   2  14       36.83       43.82      4.82 o 
   1   2  14        0.02       -3.39      2.26 o 
   2   2  14        1.92        3.26      6.24 o 
   3   2  14      512.85      507.10     15.75 o 
   4   2  14       24.73       20.56      3.75 o 
   5   2  14        2.19        2.69      3.65 o 
   6   2  14      137.95      144.76      8.13 o 
   7   2  14        9.98       10.49      4.95 o 
   8   2  14       89.17       91.22     12.14 o 
  -5   3  14        0.13        0.00      4.48 o 
  -4   3  14       81.08       90.79      7.50 o 
  -3   3  14       86.90       78.94      6.83 o 
  -2   3  14       42.52       39.57      4.90 o 
  -1   3  14        1.94        1.68      4.83 o 
   0   3  14      290.32      300.30     11.33 o 
   1   3  14      267.66      290.14     20.50 o 
   2   3  14      198.49      223.76      9.48 o 
   3   3  14       21.15       20.33      5.18 o 
   4   3  14      203.56      231.28     12.84 o 
   5   3  14       17.17       16.69      4.24 o 
   6   3  14        5.55        6.13      3.30 o 
   7   3  14        0.05       -2.00      2.83 o 
   8   3  14        0.01        0.96      3.15 o 
  -5   4  14       19.05       14.31      5.66 o 
  -4   4  14       47.20       41.12      5.70 o 
  -3   4  14       51.08       50.93      5.87 o 
  -2   4  14       79.00       81.43     12.61 o 
  -1   4  14       50.89       56.52      5.57 o 
   0   4  14        6.15        5.80      3.77 o 
   1   4  14      122.50      133.89     14.61 o 
   2   4  14      299.78      294.63     11.55 o 
   3   4  14       23.86       25.41      6.60 o 
   4   4  14       19.46       16.58      3.62 o 
   5   4  14       83.52       79.49      6.57 o 
   6   4  14       14.40       19.72      5.54 o 
   7   4  14        0.18        2.22      2.91 o 
   8   4  14       23.77       31.58      7.78 o 
  -4   5  14       18.43       24.98      7.78 o 
  -3   5  14       21.46       41.95      8.72 o 
  -2   5  14        8.82       13.90      6.13 o 
  -1   5  14        9.54        6.83      5.42 o 
   0   5  14        8.12       11.78      5.66 o 
   1   5  14       24.26       23.33      6.36 o 
   2   5  14        2.49        4.48      4.95 o 
   3   5  14      103.12      126.54     11.31 o 
   4   5  14       15.73       24.27      6.60 o 
   5   5  14        0.20        1.18      4.48 o 
   6   5  14       14.77        8.72      5.42 o 
   7   5  14        0.33        0.00      4.01 o 
   8   5  14        6.45        8.48      5.42 o 
  -3   6  14        4.53        0.94      5.89 o 
  -2   6  14       26.07       42.65      8.95 o 
  -1   6  14        0.01       -0.24      4.95 o 
   0   6  14        9.55       16.97      6.83 o 
   1   6  14       32.98       41.47      8.25 o 
   2   6  14       21.56       34.41      8.25 o 
   3   6  14        2.43       -3.30      4.71 o 
   4   6  14       10.39       18.62      6.36 o 
   5   6  14       44.30       42.65      8.72 o 
   6   6  14       18.85       17.91      6.60 o 
   7   6  14       23.23       27.81      7.54 o 
   8   6  14        0.58       -2.83      4.01 o 
  -2   7  14       22.84       34.41      8.25 o 
  -1   7  14       65.14       61.27     10.37 o 
   0   7  14        2.65       -2.36      5.89 o 
   1   7  14        0.01       -7.07      4.71 o 
   2   7  14       48.65       64.33     10.37 o 
   3   7  14       28.01       35.82      8.48 o 
   4   7  14       22.85       14.61      6.36 o 
   5   7  14        1.58       14.14      6.36 o 
   6   7  14        2.85        7.78      5.66 o 
   7   7  14       78.95       80.59     11.31 o 
   8   7  14        5.27        1.41      4.95 o 
   0   8  14        8.53        3.53      5.66 o 
   1   8  14       31.42       29.22      8.25 o 
   2   8  14        4.62        2.59      6.13 o 
   3   8  14       10.19       20.27      7.54 o 
   4   8  14       96.42       87.43     12.02 o 
   5   8  14       22.58       13.20      6.36 o 
   6   8  14       55.16       55.61      9.90 o 
   7   8  14        0.18       -1.89      4.24 o 
   2   9  14       15.02       24.27      8.01 o 
   3   9  14        3.91        2.12      5.66 o 
   4   9  14        4.07       12.49      6.36 o 
   5   9  14        1.86       -1.89      4.95 o 
   6   9  14      101.69      116.65     14.37 o 
  -3  -5  15       13.27       19.32      4.33 o 
  -2  -5  15        0.43        5.38      3.32 o 
  -1  -5  15        0.72       -1.18      4.48 o 
   0  -5  15        5.91        0.47      4.24 o 
   1  -5  15       37.08       44.54      8.72 o 
  -4  -4  15        0.05        1.89      4.24 o 
  -3  -4  15        0.26       -0.71      4.01 o 
  -2  -4  15       41.55       44.77      8.01 o 
  -1  -4  15       16.51       13.67      5.89 o 
   0  -4  15        1.08       -3.77      4.01 o 
   1  -4  15       30.52       30.16      7.31 o 
   2  -4  15        0.34       -0.71      3.77 o 
   3  -4  15        0.80       -1.89      4.48 o 
  -4  -3  15        4.20       -0.24      3.77 o 
  -3  -3  15        0.69        2.12      3.77 o 
  -2  -3  15       18.40       16.97      5.66 o 
  -1  -3  15       40.44       32.76      7.07 o 
   0  -3  15       28.05       37.00      7.54 o 
   1  -3  15       35.01       41.00      8.01 o 
   2  -3  15        1.41        6.13      4.48 o 
   3  -3  15        1.27        2.36      4.48 o 
   4  -3  15       12.03        9.90      5.89 o 
  -5  -2  15       21.18        9.43      4.95 o 
  -4  -2  15        1.19       -0.24      3.53 o 
  -3  -2  15       34.34       38.65      7.54 o 
  -2  -2  15       25.69       25.92      6.36 o 
  -1  -2  15       38.42       33.23      7.07 o 
   0  -2  15        0.17       -0.24      3.30 o 
   1  -2  15        2.32        5.42      4.01 o 
   2  -2  15        7.32        3.30      4.01 o 
   3  -2  15       12.28       11.31      5.18 o 
   4  -2  15        1.03        1.18      4.01 o 
   5  -2  15       46.08       51.14      9.19 o 
  -6  -1  15       11.99        8.25      5.42 o 
  -5  -1  15       59.19       50.90      8.95 o 
  -4  -1  15        0.60        6.83      4.48 o 
  -3  -1  15        2.79        1.89      3.77 o 
  -2  -1  15       10.05        5.42      4.24 o 
  -1  -1  15        5.23        7.54      4.24 o 
   0  -1  15      218.49      227.64     14.61 o 
   1  -1  15       69.73       86.48     10.60 o 
   2  -1  15      119.37      130.55     12.96 o 
   3  -1  15        0.11       -1.65      3.53 o 
   4  -1  15        1.23       -4.01      2.83 o 
   5  -1  15        1.01        1.89      4.01 o 
   6  -1  15       50.20       53.49      9.43 o 
  -5   0  15       46.64       39.59      8.01 o 
  -4   0  15       28.23       27.34      6.60 o 
  -3   0  15        7.11        2.83      4.01 o 
  -2   0  15      546.30      584.89     26.39 o 
  -1   0  15        7.58       12.49      4.95 o 
   0   0  15      232.07      272.18     16.02 o 
   1   0  15       19.93       16.50      5.42 o 
   2   0  15        6.72        6.13      4.01 o 
   3   0  15        7.29       14.61      4.95 o 
   4   0  15        0.01       -0.71      3.30 o 
   5   0  15        5.60        7.07      4.71 o 
   6   0  15        7.16       17.20      6.13 o 
   7   0  15       19.64       18.88      4.83 o 
  -5   1  15       28.63       17.44      6.13 o 
  -4   1  15       48.71       61.74      9.43 o 
  -3   1  15        0.59        0.47      3.53 o 
  -2   1  15       21.85       26.16      6.13 o 
  -1   1  15      408.97      418.99     20.97 o 
   0   1  15       32.86       36.29      6.60 o 
   1   1  15       35.33       25.92      5.89 o 
   2   1  15       94.75       88.13      9.90 o 
   3   1  15        0.07       -1.41      3.30 o 
   4   1  15       90.16       91.28      7.16 o 
   5   1  15       16.18       14.87      3.58 o 
   6   1  15        0.84       -0.27      2.75 o 
   7   1  15        0.16        1.11      2.91 o 
  -5   2  15        0.16       -0.47      4.24 o 
  -4   2  15       12.49        5.42      4.71 o 
  -3   2  15        6.59        4.71      4.48 o 
  -2   2  15        9.99        7.78      4.48 o 
  -1   2  15       11.05       13.43      4.71 o 
   0   2  15      119.70      114.53      9.90 o 
   1   2  15        0.57       -0.79      2.48 o 
   2   2  15       47.15       41.72     10.49 o 
   3   2  15      122.76      119.80      7.17 o 
   4   2  15      106.67       95.52     10.49 o 
   5   2  15       46.78       51.20      8.60 o 
   6   2  15       43.79       49.37      5.91 o 
   7   2  15      132.54      152.94      9.16 o 
   8   2  15        0.88       -2.41      3.22 o 
  -5   3  15       57.09       63.63      9.66 o 
  -4   3  15       22.35       23.09      6.83 o 
  -3   3  15       32.61       38.18      7.07 o 
  -2   3  15        0.05       -4.48      3.30 o 
  -1   3  15       26.97       33.02      4.66 o 
   0   3  15       31.90       32.33      5.89 o 
   1   3  15      249.44      271.19     11.19 o 
   2   3  15       16.31       17.57      3.68 o 
   3   3  15       75.36       61.04      6.83 o 
   4   3  15       37.35       30.24      4.49 o 
   5   3  15       11.34       11.11      3.42 o 
   6   3  15       17.32       14.71      3.91 o 
   7   3  15        6.03        6.94      3.41 o 
   8   3  15       22.96       12.85      4.41 o 
  -4   4  15        2.77        1.83      3.74 o 
  -3   4  15        2.44        5.12      3.51 o 
  -2   4  15      137.79      139.84     16.85 o 
  -1   4  15        1.15        4.34      3.17 o 
   0   4  15        8.40       15.07      3.62 o 
   1   4  15      280.27      280.55     11.22 o 
   2   4  15        0.49       -1.32      2.35 o 
   3   4  15       12.26       12.52      3.44 o 
   4   4  15       37.14       57.73      8.72 o 
   5   4  15        3.42        9.19      4.95 o 
   6   4  15        0.51        3.53      4.24 o 
   7   4  15        5.70        9.19      5.42 o 
   8   4  15       69.59       67.16     10.37 o 
  -3   5  15       31.20       37.70      8.72 o 
  -2   5  15       48.10       53.49      9.43 o 
  -1   5  15       96.38       96.38     11.55 o 
   0   5  15      125.22      109.34     12.02 o 
   1   5  15        0.00       -6.36      4.48 o 
   2   5  15       15.41       18.62      6.36 o 
   3   5  15        2.42        1.65      4.71 o 
   4   5  15       36.42       48.07      8.72 o 
   5   5  15       52.95       54.20      8.95 o 
   6   5  15       26.77       28.28      7.31 o 
   7   5  15        1.59       -1.65      4.48 o 
   8   5  15        4.35       13.90      6.36 o 
  -2   6  15       67.10       85.78     11.78 o 
  -1   6  15        2.79        4.24      5.18 o 
   0   6  15       15.10       22.62      7.07 o 
   1   6  15        1.03       -1.89      5.66 o 
   2   6  15       22.47       19.79      7.07 o 
   3   6  15        5.39        1.89      5.42 o 
   4   6  15       59.50       57.50      9.66 o 
   5   6  15      104.02       88.60     11.78 o 
   6   6  15        8.64        2.36      4.95 o 
   7   6  15        7.90       11.08      5.66 o 
   8   6  15        1.29       -2.59      4.95 o 
  -1   7  15        4.74        1.41      6.13 o 
   0   7  15       14.93       17.20      7.54 o 
   1   7  15        2.32        1.65      5.89 o 
   2   7  15        0.13       -4.01      5.66 o 
   3   7  15       27.96       38.41      8.95 o 
   4   7  15        0.85       -0.24      5.66 o 
   5   7  15        0.52       -7.07      4.71 o 
   6   7  15       19.63       16.97      7.07 o 
   7   7  15        9.11        8.01      5.89 o 
   1   8  15      100.74       97.32     13.20 o 
   2   8  15       28.22       36.05      9.43 o 
   3   8  15       18.28       23.09      8.25 o 
   4   8  15       38.57       64.33     11.08 o 
   5   8  15        0.33       -3.77      4.71 o 
   6   8  15        4.04       13.20      6.83 o 
  -3  -4  16        7.69       12.49      5.42 o 
  -2  -4  16       10.19        5.66      4.71 o 
  -1  -4  16        1.59        3.30      4.24 o 
   0  -4  16       37.08       46.89      8.72 o 
   1  -4  16        0.02        2.83      4.24 o 
  -4  -3  16        0.32       -1.65      4.01 o 
  -3  -3  16       33.86       23.57      6.36 o 
  -2  -3  16       30.27       37.23      7.54 o 
  -1  -3  16       67.85       70.46      9.90 o 
   0  -3  16        0.92        5.66      4.71 o 
   1  -3  16       28.00       31.11      7.54 o 
   2  -3  16       11.79       17.91      5.89 o 
   3  -3  16        4.30        6.36      4.95 o 
  -4  -2  16        0.49       -3.53      3.53 o 
  -3  -2  16       83.22       65.04      9.19 o 
  -2  -2  16       79.03       76.82      9.90 o 
  -1  -2  16       33.52       29.46      6.83 o 
   0  -2  16        1.21        3.77      4.01 o 
   1  -2  16       59.95       57.50      9.19 o 
   2  -2  16        0.58        5.66      4.24 o 
   3  -2  16        0.12        0.47      4.01 o 
   4  -2  16        8.71       14.37      5.89 o 
  -5  -1  16        1.89        8.01      4.95 o 
  -4  -1  16        0.35        0.94      4.48 o 
  -3  -1  16        0.18       -0.47      4.01 o 
  -2  -1  16        0.21        0.94      4.24 o 
  -1  -1  16       72.72       81.77     10.13 o 
   0  -1  16        2.65        7.31      4.24 o 
   1  -1  16        2.81        1.18      3.77 o 
   2  -1  16        8.76       13.67      5.42 o 
   3  -1  16        4.01        5.18      4.48 o 
   4  -1  16        0.10        0.47      4.24 o 
   5  -1  16        8.43        2.83      4.48 o 
  -5   0  16        1.25        4.01      4.95 o 
  -4   0  16        0.65        0.71      4.01 o 
  -3   0  16        5.83        6.13      4.48 o 
  -2   0  16        0.42        0.71      3.77 o 
  -1   0  16        0.84       -2.83      3.77 o 
   0   0  16       39.54       49.49      8.01 o 
   1   0  16      172.09      200.30     13.90 o 
   2   0  16        4.05        8.95      4.48 o 
   3   0  16       21.73       21.44      5.89 o 
   4   0  16        2.54        5.66      4.71 o 
   5   0  16       10.51       11.78      5.42 o 
   6   0  16        0.03        3.06      4.48 o 
  -5   1  16        1.40        6.83      5.42 o 
  -4   1  16        0.01        8.01      4.71 o 
  -3   1  16        5.03        7.07      5.18 o 
  -2   1  16        5.45        5.18      4.48 o 
  -1   1  16       44.18       37.70      7.31 o 
   0   1  16       48.06       49.72      8.01 o 
   1   1  16        0.76       -4.24      2.83 o 
   2   1  16      489.69      492.27     23.57 o 
   3   1  16      110.65      119.24     10.60 o 
   4   1  16        6.69        8.25      4.71 o 
   5   1  16        4.68        7.07      4.95 o 
   6   1  16        0.23        2.59      4.01 o 
  -4   2  16       30.14       25.69      6.83 o 
  -3   2  16        2.47        1.18      4.01 o 
  -2   2  16       56.31       59.62      9.19 o 
  -1   2  16        1.25        1.89      3.77 o 
   0   2  16       61.44       56.32      8.25 o 
   1   2  16      225.10      242.48     14.85 o 
   2   2  16       60.53       77.76      9.43 o 
   3   2  16       12.44        7.78      4.48 o 
   4   2  16       52.50       69.31      9.54 o 
   5   2  16       26.89       26.25      4.56 o 
   6   2  16        1.85        6.21      3.25 o 
   7   2  16        0.37       -0.53      3.08 o 
  -4   3  16       43.77       65.75      9.66 o 
  -3   3  16        0.02        3.06      4.24 o 
  -2   3  16        4.50       10.60      4.71 o 
  -1   3  16        3.89        9.90      4.71 o 
   0   3  16        0.10        2.83      3.77 o 
   1   3  16       90.46       86.83      6.91 o 
   2   3  16       51.31       63.88     12.73 o 
   3   3  16        5.02        6.38      3.53 o 
   4   3  16       16.86       20.86      4.71 o 
   5   3  16        1.38        0.30      2.72 o 
   6   3  16       42.38       58.04      6.40 o 
   7   3  16        2.28        9.06      3.62 o 
  -2   4  16       12.88        8.95      6.13 o 
  -1   4  16       53.93       68.57     10.13 o 
   0   4  16      143.48      138.80     13.20 o 
   1   4  16        2.39       -0.71      4.71 o 
   2   4  16       52.91       51.61      8.48 o 
   3   4  16        0.11        2.36      4.71 o 
   4   4  16      190.27      186.40     14.14 o 
   5   4  16       74.64       69.05      9.66 o 
   6   4  16        7.00        2.59      4.48 o 
   7   4  16        6.38        2.83      4.71 o 
  -2   5  16        1.17        7.31      6.13 o 
  -1   5  16       16.49       19.09      7.31 o 
   0   5  16        8.21       11.78      5.89 o 
   1   5  16        0.04        0.24      5.66 o 
   2   5  16       19.87       15.32      6.60 o 
   3   5  16       13.90       31.34      7.54 o 
   4   5  16        0.55        5.42      5.18 o 
   5   5  16       56.19       51.14      8.72 o 
   6   5  16       24.38       29.93      7.78 o 
   7   5  16       22.76       20.50      6.60 o 
  -1   6  16       49.32       61.50     10.37 o 
   0   6  16       20.29       14.37      7.54 o 
   1   6  16      104.61      135.26     14.61 o 
   2   6  16       32.63       57.03      9.43 o 
   3   6  16        1.18        2.12      5.18 o 
   4   6  16       21.55       13.67      6.60 o 
   5   6  16       42.83       38.65      8.95 o 
   6   6  16       46.65       53.02      9.66 o 
   7   6  16       42.27       38.18      8.48 o 
   0   7  16       40.61       27.34      8.25 o 
   1   7  16        6.13       -0.24      6.36 o 
   2   7  16        0.75       -0.71      6.13 o 
   3   7  16       37.73       49.02      9.66 o 
   4   7  16        0.01       -6.01      4.01 o 
   5   7  16       19.98       18.85      7.54 o 
   6   7  16        0.14        3.06      5.66 o 
   2   8  16        9.49       11.08      7.31 o 
   3   8  16       12.15       11.08      7.07 o 
   4   8  16        0.02       -0.47      5.42 o 
   5   8  16        4.37        6.60      6.13 o 
  -2  -3  17        7.29        9.43      4.95 o 
  -1  -3  17       69.23       58.68      9.43 o 
   0  -3  17        0.01       -1.65      3.77 o 
   1  -3  17        7.33        5.42      4.95 o 
  -3  -2  17        8.41       14.14      5.66 o 
  -1  -2  17        0.22       -0.71      4.01 o 
   0  -2  17       22.27       23.57      6.36 o 
   1  -2  17       14.74       13.67      5.66 o 
   2  -2  17        4.62       -2.12      3.77 o 
   3  -2  17       16.14        7.54      4.95 o 
  -4  -1  17        5.91       13.20      5.89 o 
  -3  -1  17        1.93        0.00      4.24 o 
  -2  -1  17        9.63       10.13      5.18 o 
  -1  -1  17       70.09       73.76     10.13 o 
   0  -1  17        8.00        2.83      4.48 o 
   1  -1  17       13.84       16.26      5.66 o 
   2  -1  17        8.78        5.18      4.71 o 
   3  -1  17        3.56       -0.94      3.77 o 
   4  -1  17       10.18        1.18      4.71 o 
  -4   0  17        2.81       -1.65      3.77 o 
  -3   0  17        0.55       -2.12      4.24 o 
  -2   0  17        0.71        4.01      4.24 o 
  -1   0  17       57.06       42.42      7.78 o 
   0   0  17       36.49       26.16      6.36 o 
   1   0  17        7.73        3.06      4.48 o 
   2   0  17        1.52        4.71      4.48 o 
   3   0  17        0.09        0.47      4.24 o 
   4   0  17        3.46        4.48      4.71 o 
   5   0  17        8.87        7.31      4.95 o 
  -4   1  17       10.75        3.30      5.18 o 
  -3   1  17        2.96       11.55      5.42 o 
  -2   1  17       45.48       39.59      7.78 o 
  -1   1  17        0.17        7.54      4.71 o 
   0   1  17       87.46       99.21     11.55 o 
   1   1  17      156.45      156.24     12.49 o 
   2   1  17       98.14       97.09     11.31 o 
   3   1  17       14.35       17.20      5.66 o 
   4   1  17        3.44        1.41      4.24 o 
   5   1  17       11.69       13.43      5.66 o 
   6   1  17        0.16       -1.89      4.24 o 
  -3   2  17       20.01       12.49      5.42 o 
  -2   2  17       12.67       14.85      5.66 o 
  -1   2  17       23.46       18.38      5.89 o 
   0   2  17        0.23       -0.47      3.77 o 
   1   2  17       84.06       82.01     10.13 o 
   2   2  17        0.02        0.00      3.53 o 
   3   2  17        0.21        4.95      4.24 o 
   4   2  17      122.11      119.24     12.73 o 
   5   2  17        5.75       -0.71      3.77 o 
   6   2  17        9.40        6.75      3.62 o 
  -3   3  17       25.32       25.21      6.83 o 
  -2   3  17       55.14       66.69      9.43 o 
  -1   3  17        0.04       -2.59      3.53 o 
   0   3  17        0.01       -4.24      3.06 o 
   1   3  17        3.04        5.66      4.24 o 
   2   3  17        5.92        9.43      4.71 o 
   3   3  17       52.96       58.16     10.02 o 
   4   3  17        3.51       10.44      3.65 o 
   5   3  17      170.73      165.19     20.38 o 
   6   3  17        0.95        1.99      3.25 o 
   0   4  17        8.20       11.55      6.13 o 
   1   4  17       30.65       25.21      7.31 o 
   2   4  17        1.10        3.30      5.18 o 
   3   4  17        0.81       -5.42      4.48 o 
   4   4  17       26.04       40.53      8.01 o 
   5   4  17       12.22       23.33      6.83 o 
   6   4  17       10.99       14.37      5.89 o 
  -1   5  17        0.00       -2.83      5.89 o 
   0   5  17        1.06        0.00      5.89 o 
   1   5  17      118.94      122.77     13.20 o 
   2   5  17       80.89      104.86     12.49 o 
   3   5  17        5.42       -3.77      5.18 o 
   4   5  17        0.29        3.06      5.18 o 
   5   5  17        6.27        6.13      5.18 o 
   6   5  17       68.22       54.91      9.43 o 
   0   6  17        3.65       12.49      7.07 o 
   1   6  17        0.46        2.59      6.13 o 
   2   6  17       21.22       12.25      7.07 o 
   3   6  17       18.42       25.21      7.78 o 
   4   6  17       11.26       18.62      6.60 o 
   5   6  17       18.55       17.44      6.83 o 
   6   6  17        2.92       10.84      6.36 o 
   1   7  17        2.25       -0.71      6.36 o 
   2   7  17        0.57       -8.13      5.42 o 
   3   7  17        0.58        5.42      6.60 o 
   4   7  17       11.44       12.73      7.31 o 
   5   7  17       16.19        2.59      5.66 o 
  -1  -2  18       14.58       18.38      6.13 o 
   0  -2  18       27.76       33.23      7.78 o 
   1  -2  18       25.12       28.75      7.31 o 
  -2  -1  18        0.06        1.65      4.71 o 
  -1  -1  18        4.97        7.07      5.18 o 
   0  -1  18        4.93        5.42      4.71 o 
   1  -1  18       41.17       47.84      8.72 o 
   2  -1  18       11.71       13.43      5.66 o 
   3  -1  18        0.64        2.12      4.71 o 
  -2   0  18        2.03        2.59      4.95 o 
  -1   0  18       39.55       51.37      8.95 o 
   0   0  18       24.39       37.94      8.01 o 
   1   0  18        0.05       -2.12      4.24 o 
   2   0  18       32.22       31.11      7.54 o 
   3   0  18        0.08       -2.12      4.01 o 
   4   0  18        0.54        4.71      5.18 o 
  -2   1  18        0.47       -2.83      3.77 o 
  -1   1  18        1.54       -3.53      4.01 o 
   0   1  18       12.52       15.08      6.13 o 
   1   1  18        4.21        3.53      4.71 o 
   2   1  18       23.07       28.04      7.07 o 
   3   1  18       10.41       13.20      5.66 o 
   4   1  18       12.75       17.44      6.13 o 
   5   1  18        2.06        5.89      5.66 o 
  -2   2  18        3.85        0.47      4.48 o 
  -1   2  18        4.85        9.19      5.18 o 
   0   2  18       48.26       57.03      9.19 o 
   1   2  18        6.61       10.13      5.42 o 
   2   2  18       20.88       26.86      7.07 o 
   3   2  18       19.79        0.47      4.24 o 
   4   2  18        0.34        5.89      4.95 o 
   5   2  18        0.45        2.83      4.95 o 
  -2   3  18       12.74       12.02      5.42 o 
  -1   3  18       14.17       11.08      5.66 o 
   0   3  18       22.77       17.44      6.13 o 
   1   3  18       69.04       84.13     10.37 o 
   2   3  18       15.32       18.62      5.89 o 
   3   3  18        9.08        1.41      3.77 o 
   4   3  18       28.64       24.51      6.60 o 
   5   3  18        2.35       13.20      5.89 o 
   3   4  18       22.88       17.44      6.60 o 
   4   4  18        0.79        8.95      5.66 o 
   5   4  18        4.06        3.53      4.95 o 
   0   5  18      126.63      118.30     13.67 o 
   1   5  18        8.54       10.60      6.36 o 
   2   5  18        0.03        1.18      5.66 o 
   3   5  18        6.53        5.42      5.89 o 
   4   5  18        0.50       -1.65      4.95 o 
   5   5  18       20.06       16.73      6.83 o 
   1   6  18        1.96        0.94      6.36 o 
   2   6  18        0.15       -0.94      5.66 o 
   3   6  18       76.30       75.88     11.55 o 
   4   6  18        4.15        1.18      5.42 o 
   0   0  19       25.10       21.21      6.83 o 
   1   0  19        7.19        7.31      5.42 o 
   2   0  19       15.63       12.49      6.36 o 
  -1   1  19       24.02       26.86      7.07 o 
   0   1  19       35.85       54.20      9.43 o 
   1   1  19       36.93       35.11      7.54 o 
   2   1  19        0.10       -0.94      3.77 o 
   3   1  19       17.88       26.86      7.31 o 
   0   2  19       20.29       21.44      6.83 o 
   1   2  19        0.03        9.66      5.18 o 
   2   2  19       31.36       40.77      8.25 o 
   3   2  19        8.90        5.18      4.95 o 
   0   3  19        0.66        0.24      4.48 o 
   1   3  19       32.19       35.82      7.78 o 
   2   3  19       43.18       50.90      8.72 o 
   3   3  19        0.14        2.83      4.48 o 
   4   3  19        1.00        1.18      4.95 o 
                                                 
